# Supplementary material for: A vascularized breast cancer spheroid platform for the ranked evaluation of tumor microenvironment-targeted drugs by light sheet fluorescence microscopy
Source: Nat Commun. 2024 Apr 27;15:3599. doi: 10.1038/s41467-024-48010-z (PMC11055956; doi:10.1038/s41467-024-48010-z)
Supplement: Supplementary file 22 — Source Data [file 41467_2024_48010_MOESM22_ESM.zip]

Archive with 30 entries (30 files):
- Source Data file Fig. 2.xlsx
- __MACOSX/._Source Data file Fig. 2.xlsx
- Source Data file Fig. 3.xlsx
- __MACOSX/._Source Data file Fig. 3.xlsx
- Source Data file Fig. 4.xlsx
- __MACOSX/._Source Data file Fig. 4.xlsx
- Source Data file Fig. 5.xlsx
- __MACOSX/._Source Data file Fig. 5.xlsx
- Source Data file Fig. 6.xlsx
- __MACOSX/._Source Data file Fig. 6.xlsx
- Source Data file Fig. 7.xlsx
- __MACOSX/._Source Data file Fig. 7.xlsx
- Source Data file Fig. 8.xlsx
- __MACOSX/._Source Data file Fig. 8.xlsx
- Source Data file Suppl. Fig. 2.xlsx
- __MACOSX/._Source Data file Suppl. Fig. 2.xlsx
- Source Data file Suppl. Fig. 4.xlsx
- __MACOSX/._Source Data file Suppl. Fig. 4.xlsx
- Source Data file Suppl. Fig. 5.xlsx
- __MACOSX/._Source Data file Suppl. Fig. 5.xlsx
- Source Data file Suppl. Fig. 6.xlsx
- __MACOSX/._Source Data file Suppl. Fig. 6.xlsx
- Source Data file Suppl. Fig. 7.xlsx
- __MACOSX/._Source Data file Suppl. Fig. 7.xlsx
- Source Data file Suppl. Fig. 8.xlsx
- __MACOSX/._Source Data file Suppl. Fig. 8.xlsx
- Source Data file Suppl. Fig. 9.xlsx
- __MACOSX/._Source Data file Suppl. Fig. 9.xlsx
- Source Data file Suppl. Fig. 10.xlsx
- __MACOSX/._Source Data file Suppl. Fig. 10.xlsx
