# Supplementary material for: A vascularized breast cancer spheroid platform for the ranked evaluation of tumor microenvironment-targeted drugs by light sheet fluorescence microscopy
Source: Nat Commun. 2024 Apr 27;15:3599. doi: 10.1038/s41467-024-48010-z (PMC11055956; doi:10.1038/s41467-024-48010-z)
Supplement: Supplementary file 22 — Source Data [file 41467_2024_48010_MOESM22_ESM.zip › Source Data file Fig. 2.xlsx]

## Sheet: Fig 2b
Timecourse VTS volume
	Volume /µm3
Day of cultivation	MCF7			MDA-MB-231			MDA-MB435s
3	27680000	22480000	27520000	40242700	38718600	34609300	10950000	10400000	11950000
6	14658400	14512720	13283160	32751400	30640900	35220900	15691400	12812050	11691750
9	23630640	19818160	18718480	39213300	29473200	28326100	12229800	12351200	11280500
12	21031920	23589520	20879600	28571300	35465700	34072600	15605450	12658500	12922850

## Sheet: Fig 2c
Timecourse VTS composition
	Average	SD	n	Average	SD	n	Average	SD	n
MDA-MB-231
Days of cultivation	Fibroblasts			Tumor cells			CD31+ ECs
3	40.4043	3.1015	3	34.962	4.68684	3	24.6338	7.6937	3
6	40.2459	4.16725	3	36.3555	3.202	3	23.3986	4.71863	3
9	38.9147	5.06616	3	42.9603	4.71809	3	18.125	2.31779	3
12	35.8749	3.52614	3	45.9756	5.43068	3	18.1496	2.00058	3
MDA-MB-435s
Days of cultivation	Fibroblasts			Tumor cells			CD31+ ECs
3	34.1823	6.38908	3	34.04	4.46208	3	31.7777	10.3936	3
6	38.1455	11.8359	3	40.3872	5.75069	3	21.4673	7.03705	3
9	46.5222	4.64497	3	30.9926	1.45189	3	22.4852	3.58072	3
12	49.1202	1.6253	3	27.6948	2.83181	3	23.185	2.4081	3
MCF7
Days of cultivation	Fibroblasts			Tumor cells			CD31+ ECs
3	36.7309	7.82943	3	43.7706	4.83359	3	19.4985	2.99988	3
6	37.2075	0.784561	3	47.1203	1.69188	3	15.6722	2.37886	3
9	47.2963	3.48875	3	39.9308	4.01058	3	12.7729	1.11863	3
12	48.8237	5.19789	3	38.8324	2.11738	3	12.3439	3.15317	3

## Sheet: Fig 2e
Distribution PV segment diameter
	MDA-MB-231					MDA-MB-435s					MCF7
Bin Center /µm	D3	D6	D9	D12		D3	D6	D9	D12		D3	D6	D9	D12
1	0.00148522	0.000534902	0.000693001	0.00305914		0.0377996	0.0275541	0.0177318	0.0147807		0.0139072	0.00586319	0.0157985	0.00541028
1.5	0.0239121	0.00615138	0.00739201	0.0193746		0.103426	0.0939345	0.052826	0.0516529		0.0468769	0.0191097	0.0234842	0.0219417
2	0.0582207	0.0286173	0.017556	0.0302515		0.1401	0.135802	0.0794237	0.088843		0.0683371	0.0243214	0.0230572	0.0261497
2.5	0.0821328	0.0837122	0.032571	0.0506458		0.173396	0.154768	0.0995567	0.104418		0.0995084	0.0395223	0.028181	0.0303577
3	0.100252	0.131586	0.042735	0.0496261		0.175969	0.148148	0.102327	0.126192		0.132718	0.0588491	0.0414176	0.0267508
3.5	0.126987	0.15218	0.0614461	0.0458872		0.142352	0.123994	0.113225	0.110776		0.145666	0.100543	0.0520922	0.0375714
4	0.140205	0.158331	0.0900901	0.0472468		0.0987615	0.106459	0.122276	0.0996503		0.138952	0.131162	0.0563621	0.0402765
4.5	0.134115	0.119016	0.112959	0.0601632		0.0562973	0.0794418	0.108607	0.0979021		0.118091	0.146363	0.0772844	0.0486925
5	0.109164	0.107248	0.101871	0.0696805		0.0337783	0.0536769	0.0978944	0.0850286		0.0827239	0.133116	0.0956448	0.0532011
5.5	0.0871825	0.0797005	0.111573	0.0683209		0.0165675	0.032385	0.0718508	0.0708837		0.0607841	0.103366	0.114005	0.0763451
6	0.0623793	0.0534902	0.103719	0.0907546		0.0110986	0.0218286	0.0506095	0.0483153		0.0377653	0.0831705	0.0982067	0.0778479
6.5	0.0347542	0.0334314	0.0893971	0.0808974		0.00562973	0.0105565	0.0332471	0.0384615		0.0242177	0.0605863	0.0832622	0.0805531
7	0.0182682	0.0187216	0.0718411	0.0863358		0.00193019	0.00500984	0.0181012	0.0208201		0.0154658	0.039088	0.087105	0.0853622
7.5	0.0103965	0.00962824	0.0542851	0.0710401		0.00144764	0.00375738	0.0129294	0.0138271		0.0069536	0.0221498	0.0499573	0.0718365
8	0.00623793	0.00829099	0.036498	0.0639021		0.000965096	0.00125246	0.0086812	0.0104895		0.00491548	0.0158523	0.0439795	0.0679291
8.5	0.0026734	0.00481412	0.023562	0.0547247		0.000321699	0.000894614	0.00387883	0.00699301		0.00155857	0.00955483	0.0256191	0.0559062
9	0.00118818	0.00240706	0.012012	0.0336506		0	0.000357846	0.00369413	0.00429116		0.000719338	0.00499457	0.0166524	0.0471897
9.5	0.000297044	0	0.00900901	0.0237933		0.000160849	0.000178923	0.00184706	0.00254291		0.000479559	0.00043431	0.0157985	0.0327622
10	0	0.00106981	0.00693001	0.0169952		0	0	0.000738825	0.00111252		0.00011989	0.00108578	0.0132365	0.0291554
10.5	0.000148522	0.000267451	0.004389	0.0139361		0	0	0.000184706	0.00143039		0	0.000651466	0.0106746	0.0207394
11	0	0.000267451	0.003927	0.0101971		0	0	0.000184706	0.00111252		0.00011989	0.000217155	0.00384287	0.0243463
11.5	0	0.000267451	0.001848	0.00611829		0	0	0	0.000158932		0.00011989	0	0.00683177	0.014728
12	0	0	0.001848	0.00237933		0	0	0	0		0	0	0.00384287	0.00871656
12.5	0	0.000267451	0.000924001	0.00101972		0	0	0	0.000158932		0	0	0.00256191	0.00721371
13	0	0	0.000231	0		0	0	0.000184706	0.000158932		0	0	0.00213493	0.00390742
13.5	0	0	0.000462001	0		0	0	0	0		0	0	0.00341588	0.00180343
14	0	0	0	0		0	0	0	0		0	0	0.00170794	0.00120228
14.5	0	0	0	0		0	0	0	0		0	0	0.00170794	0.00150285
15	0	0	0.000231	0		0	0	0	0		0	0	0.000426986	0.000300571
15.5	0	0	0	0		0	0	0	0		0	0	0.000853971	0.000300571

## Sheet: Fig 2f
Distribution PV segment branch level
	MDA-MB-231					MDA-MB-435s					MCF7
Bin Center/ Branch Level	D3	D6	D9	D12		D3	D6	D9	D12		D3	D6	D9	D12
1	0.0871825	0.1249	0.122661	0.155676		0.0770468	0.0874933	0.0921684	0.0712015		0.0947129	0.0961998	0.127669	0.128043
2	0.2161	0.247927	0.299607	0.352481		0.242882	0.248524	0.26727	0.210585		0.258842	0.261021	0.305295	0.322813
3	0.245804	0.253009	0.273735	0.253229		0.27843	0.277688	0.276321	0.269231		0.270951	0.27709	0.260034	0.261797
4	0.186395	0.172773	0.163779	0.14174		0.209908	0.201825	0.180089	0.209472		0.198537	0.179587	0.166951	0.13706
5	0.119263	0.0901311	0.0808501	0.0598233		0.115811	0.107175	0.0954932	0.122854		0.103225	0.0988056	0.0721606	0.0724376
6	0.0647557	0.0435945	0.034188	0.0217539		0.0546888	0.0499195	0.0511636	0.0670693		0.0431603	0.0536374	0.0401366	0.037872
7	0.036685	0.0264777	0.015708	0.00917743		0.0143156	0.018608	0.0229036	0.0321043		0.0183431	0.0214984	0.0183604	0.0201383
8	0.0200505	0.0131051	0.00462	0.00441876		0.00434293	0.00733584	0.0108977	0.0141449		0.00851217	0.00912052	0.00853971	0.00991885
9	0.0132185	0.0120353	0.003465	0.00135962		0.00176934	0.00143138	0.00314001	0.00238398		0.00275746	0.0019544	0.000853971	0.00420799
10	0.00698054	0.00775609	0.001386	0.000339905		0.000643397	0	0.000554119	0.00079466		0.000839228	0.000868621	0	0.00180343
11	0.00311897	0.00347686	0	0		0.000160849	0	0	0.000158932		0.00011989	0.000217155	0	0.000901713
12	0.000445567	0.00320941	0	0		0	0	0	0		0	0	0	0.000601142
13	0	0.000802353	0	0		0	0	0	0		0	0	0	0.000601142
14	0	0.000802353	0	0		0	0	0	0		0	0	0	0.00150285
15	0	0	0	0		0	0	0	0		0	0	0	0.000300571

## Sheet: Fig 2g
Distribution Voxel distance from nearest PV
	MDA-MB-231					MDA-MB-435s					MCF7
Bin Center/Dist from PV/µm	D3	D6	D9	D12		D3	D6	D9	D12		D3	D6	D9	D12
1	0.0436399	0.0482662	0.0220613	0.0224998		0.0663334	0.0493348	0.0489994	0.0441642		0.0377761	0.0306754	0.0145233	0.0106239
2	0.0443898	0.0474847	0.0226313	0.0233441		0.0659714	0.0492745	0.0488395	0.0438932		0.0382156	0.0310707	0.0148787	0.0109602
3	0.0452921	0.0465457	0.023254	0.0243092		0.0651988	0.049066	0.0485417	0.0435		0.0386787	0.0314741	0.0152759	0.0113868
4	0.0471137	0.0465287	0.0246245	0.0261357		0.0652453	0.04985	0.0492863	0.0439877		0.0401571	0.0327164	0.0161745	0.0121637
5	0.0489954	0.0465427	0.0260819	0.0280828		0.0649196	0.0505745	0.0500067	0.0444594		0.0417187	0.0339908	0.017124	0.0130363
6	0.0506	0.0466344	0.027573	0.0300558		0.064242	0.0512271	0.0507181	0.0449045		0.0432869	0.0352433	0.0180988	0.0138999
7	0.0520533	0.0469928	0.0291367	0.0320788		0.063422	0.051906	0.0515454	0.0454366		0.044915	0.0365208	0.0191357	0.014811
8	0.0535978	0.0479961	0.0309841	0.0343706		0.0627924	0.0529163	0.0528042	0.0463953		0.0468602	0.0380831	0.0203738	0.0158999
9	0.0536453	0.0473088	0.0319388	0.0356735		0.0597643	0.0520344	0.0521683	0.0457486		0.0471919	0.0383848	0.0210021	0.0166749
10	0.0527916	0.0462659	0.0327722	0.0368255		0.0563326	0.0506916	0.0510552	0.0447371		0.0471606	0.0384184	0.0215485	0.0173194
11	0.051085	0.0443022	0.0329888	0.0372679		0.0517989	0.0482524	0.0488371	0.0428314		0.0460865	0.0376921	0.0216712	0.017771
12	0.0497752	0.0430588	0.0336273	0.0381607		0.0483133	0.0464619	0.0471891	0.0415323		0.0454968	0.0374561	0.0221001	0.0184603
13	0.0467312	0.0401277	0.0331097	0.03778		0.0427254	0.0427636	0.0435659	0.0385842		0.0431565	0.0358339	0.0217854	0.0186593
14	0.0439846	0.0379768	0.03296	0.0377721		0.0383008	0.0398499	0.040651	0.0363352		0.0413555	0.0347214	0.0217494	0.01898
15	0.0407053	0.0352411	0.0322857	0.0371281		0.0332532	0.0362614	0.037022	0.0335105		0.0388158	0.0330396	0.0214073	0.0191652
16	0.0376798	0.0330463	0.031827	0.0366305		0.0290516	0.0332854	0.033981	0.0312074		0.0366406	0.0317073	0.021219	0.019401
17	0.0340633	0.0302863	0.0307833	0.0353883		0.0244161	0.029742	0.0303353	0.028375		0.0337905	0.0297875	0.0206961	0.019369
18	0.0303195	0.0275976	0.0296171	0.0339003		0.020147	0.0263578	0.0268594	0.0256401		0.030904	0.0278273	0.0201315	0.0191982
19	0.0268989	0.0251573	0.0284336	0.0323131		0.0165199	0.0233436	0.0237739	0.023179		0.0281877	0.025982	0.0196202	0.0189862
20	0.0239506	0.0231142	0.0274272	0.0308753		0.0135885	0.0208601	0.021229	0.0211857		0.0258428	0.0244671	0.0192481	0.018853
21	0.0208148	0.0208376	0.0260508	0.0290055		0.0107408	0.0182412	0.0185154	0.0190305		0.0232147	0.0227037	0.0186706	0.0185071
22	0.0180571	0.0188915	0.0248027	0.0272741		0.00851941	0.0160701	0.0162315	0.0172677		0.0209318	0.0212147	0.018239	0.0181599
23	0.0153906	0.0168826	0.0232672	0.0252469		0.00656841	0.0139647	0.0139903	0.0155067		0.0185576	0.0196049	0.0175997	0.0176016
24	0.0132049	0.0152741	0.0220149	0.0235659		0.00516358	0.0123453	0.012214	0.0141767		0.0166282	0.018396	0.017198	0.017209
25	0.0110453	0.0135807	0.0204621	0.0216155		0.00394334	0.0107441	0.0104556	0.0128008		0.0146429	0.0170252	0.0165925	0.0165672
26	0.00924763	0.0121813	0.0191382	0.0199401		0.00306739	0.00946713	0.00904919	0.0117209		0.0130039	0.0159519	0.0161634	0.0160753
27	0.00766091	0.0108688	0.0177582	0.0182458		0.0023786	0.00830056	0.00780121	0.0107219		0.0114805	0.0148962	0.0156879	0.0155547
28	0.00625016	0.0097201	0.0164767	0.0166705		0.00186368	0.00729497	0.00675666	0.00986874		0.0101479	0.013976	0.0152213	0.0150421
29	0.00503373	0.00866362	0.0152245	0.0151313		0.00146207	0.00637435	0.00584387	0.00907403		0.00894266	0.0130893	0.0147837	0.0145263
30	0.00401558	0.00773164	0.0140711	0.0137155		0.00115901	0.00556685	0.00508487	0.00836835		0.00789562	0.0122799	0.0143748	0.0140233
31	0.00314958	0.00687477	0.0129774	0.0123886		0.00091515	0.00483108	0.00441942	0.00769361		0.00694643	0.0115077	0.0139862	0.0135374
32	0.00247954	0.00615837	0.0120291	0.011263		0.000737843	0.00423049	0.00389289	0.00712217		0.0061665	0.0108373	0.0136422	0.0131224
33	0.001947	0.0055223	0.0111527	0.0102501		0.00059656	0.00371232	0.00343482	0.00659189		0.00548194	0.0102079	0.0133548	0.0127579
34	0.00152298	0.00495684	0.0103394	0.00933434		0.000486167	0.00326151	0.00304028	0.00610568		0.00487757	0.0096038	0.0131154	0.0124093
35	0.00116843	0.00439768	0.0094846	0.00841849		0.00039275	0.00283449	0.00265899	0.0055967		0.00428703	0.00894264	0.0127979	0.0119956
36	0.000921723	0.00395362	0.00880338	0.00769384		0.000331152	0.00250793	0.00236569	0.00519188		0.00382348	0.00841329	0.0126084	0.0117279
37	0.000705788	0.00349313	0.00805625	0.00693328		0.000276581	0.00218567	0.00207308	0.0047548		0.00335567	0.0078068	0.0123504	0.0113674
38	0.000556102	0.00312943	0.0074853	0.00635117		0.00024135	0.00194421	0.0018517	0.00441665		0.00299056	0.0073354	0.0122121	0.011151
39	0.000425008	0.00276493	0.00690126	0.00576584		0.000209347	0.00171326	0.00163588	0.0040659		0.00263151	0.00683247	0.0120238	0.0108981
40	0.00032276	0.00244519	0.00642333	0.00526589		0.000185436	0.00152731	0.001457	0.00376139		0.00232623	0.0064029	0.0118503	0.0106965
41	0.000238914	0.00213816	0.00598652	0.00478482		0.000164619	0.00135983	0.00129043	0.00345633		0.0020422	0.00597968	0.011681	0.0104788
42	0.000173408	0.00185359	0.00560241	0.00434239		0.000147136	0.0012155	0.00114273	0.00316689		0.00178951	0.00558677	0.0115072	0.0102714
43	0.000123462	0.00159652	0.00527669	0.00394108		0.000131579	0.00109046	0.00101358	0.00289234		0.00156971	0.00522976	0.0113319	0.0100905
44	8.50254e-05	0.00136092	0.00498069	0.00356219		0.00011608	0.000979403	0.000897795	0.0026314		0.00137399	0.0048848	0.0111473	0.00990678
45	5.805e-05	0.00115784	0.00472954	0.00321978		0.000101539	0.00088242	0.000799916	0.00239378		0.00120836	0.00457428	0.010976	0.00975092
46	3.88501e-05	0.000981224	0.00451359	0.00290599		8.78297e-05	0.000794699	0.000716114	0.00217833		0.00106755	0.00428744	0.0108144	0.0096176
47	2.57226e-05	0.000820956	0.00429053	0.00260155		7.47055e-05	0.000708245	0.000640189	0.00197245		0.000940973	0.00399219	0.0106083	0.00944158
48	1.86009e-05	0.00068969	0.00411834	0.00234473		6.29986e-05	0.000631921	0.000578674	0.00180424		0.000839838	0.00374052	0.0104485	0.00934221
49	1.48519e-05	0.000573448	0.00392749	0.00210181		5.19242e-05	0.000555758	0.000520744	0.00164657		0.000748355	0.00347799	0.0102375	0.0091836
50	1.28996e-05	0.000479406	0.0037667	0.00189963		4.23406e-05	0.000486361	0.000469592	0.00152046		0.000672692	0.00324722	0.0100544	0.00907568
51	1.10832e-05	0.000396359	0.00360326	0.00171687		3.35302e-05	0.000420858	0.000420646	0.00140752		0.000603899	0.0030193	0.00984883	0.0089669
52	8.72878e-06	0.000324494	0.00344216	0.0015561		2.55783e-05	0.000361242	0.000375499	0.00131115		0.000542971	0.00280027	0.00962019	0.00884412
53	6.33741e-06	0.000260716	0.00328435	0.00141178		1.86017e-05	0.000307058	0.000332615	0.00122362		0.00048732	0.00258503	0.00938855	0.00872795
54	4.21105e-06	0.000206315	0.00312878	0.00128656		1.26881e-05	0.000260506	0.000294797	0.00114687		0.000438435	0.00238307	0.00913303	0.00860429
55	2.56576e-06	0.000159788	0.00298418	0.00117681		7.84814e-06	0.000219804	0.000261149	0.00107816		0.000394599	0.00219504	0.00888248	0.00851128
56	1.29842e-06	0.000121319	0.00284503	0.00108219		4.3378e-06	0.000185319	0.00023242	0.00101728		0.000355324	0.00201856	0.00861904	0.00841687
57	4.00837e-07	9.03401e-05	0.0027079	0.000996217		1.90092e-06	0.000154944	0.000207378	0.000958007		0.000319079	0.00185005	0.00833112	0.00832043
58	-8.21157e-08	6.69627e-05	0.00258997	0.000925368		4.17146e-07	0.000129124	0.000188128	0.00090856		0.000287681	0.00170022	0.00807063	0.00826081
59	-3.14459e-07	4.87192e-05	0.00245815	0.000855671		-3.80617e-07	0.000104676	0.0001711	0.000857267		0.000256935	0.00154844	0.00776562	0.00815125
60	-2.88579e-07	3.63625e-05	0.00234941	0.000800979		-6.12482e-07	8.34219e-05	0.000158217	0.000814152		0.000230702	0.00141888	0.00749188	0.00810359
61	-1.76579e-07	2.64847e-05	0.00222273	0.000744851		-5.20503e-07	6.27599e-05	0.000145401	0.000766657		0.000204258	0.00128751	0.00717614	0.00799169
62	-4.55664e-08	1.9869e-05	0.00211428	0.000699389		-2.28873e-07	4.55058e-05	0.000134939	0.000725531		0.00018158	0.00117881	0.00688951	0.00791608
63	-1.42395e-09	1.44967e-05	0.00200604	0.000656427		-7.90454e-08	3.08135e-05	0.000125786	0.000684979		0.000160521	0.0010767	0.00660179	0.00783688
64	0	1.03039e-05	0.0019004	0.000616753		-1.97614e-08	1.8711e-05	0.000117518	0.000647909		0.000141332	0.000982765	0.00631266	0.00773775
65	0	6.79008e-06	0.00180612	0.000581529		0	1e-05	0.000110266	0.000614916		0.000123826	0.000897837	0.00603941	0.00764286
66	0	3.93171e-06	0.00171384	0.00054751		0	3.75991e-06	0.000102852	0.000583347		0.00010739	0.000816471	0.00575488	0.00751942
67	0	1.98283e-06	0.0016352	0.000517886		0	4.07925e-07	9.5961e-05	0.000555993		9.30641e-05	0.00074373	0.00549051	0.00741086
68	0	7.3832e-07	0.00156418	0.000489786		0	-1.01399e-06	8.89997e-05	0.000530083		7.99944e-05	0.000674478	0.00522408	0.00729098
69	0	6.99672e-08	0.00149702	0.000463049		0	-9.16084e-07	8.16187e-05	0.000505485		6.80855e-05	0.000609329	0.00494973	0.00715122
70	0	-1.97527e-07	0.00144159	0.000440494		0	-2.93706e-07	7.45663e-05	0.000485394		5.75956e-05	0.000551907	0.00469727	0.00702149
71	0	-2.1881e-07	0.00137943	0.000416606		0	-3.2634e-08	6.65091e-05	0.000464079		4.71625e-05	0.000495021	0.00442322	0.00684556
72	0	-1.24151e-07	0.00132949	0.00039731		0	2.331e-09	5.89227e-05	0.000446754		3.82963e-05	0.000446869	0.00417224	0.00668898
73	0	-1.28002e-07	0.00127362	0.000377035		0	-7.45921e-08	5.10892e-05	0.000427948		2.99891e-05	0.000399993	0.00390933	0.00648634
74	0	-7.41867e-08	0.00122293	0.000359327		0	-8.15851e-08	4.37777e-05	0.000410458		2.29777e-05	0.00035911	0.00366347	0.00628726
75	0	-2.5641e-08	0.0011745	0.000343112		0	-5.12821e-08	3.72471e-05	0.000393154		1.72226e-05	0.000321492	0.00342959	0.00608503
76	0	-3.34451e-09	0.0011264	0.000327394		0	-2.5641e-08	3.11499e-05	0.000376104		1.25355e-05	0.000286217	0.0032044	0.0058581
77	0	0	0.00108404	0.000312949		0	0	2.5662e-05	0.00035994		8.75872e-06	0.000253592	0.00299708	0.00563354
78	0	0	0.00104183	0.000298864		0	0	2.06154e-05	0.000343957		5.93086e-06	0.000222398	0.00280158	0.00540047
79	0	0	0.00100259	0.000285377		0	0	1.62121e-05	0.000328101		4.04265e-06	0.000193811	0.00262092	0.00517114
80	0	0	0.000967432	0.000273562		0	0	1.249e-05	0.00031333		2.90929e-06	0.000168005	0.00245728	0.00495414
81	0	0	0.000927751	0.000261025		0	0	9.17949e-06	0.000297936		2.16396e-06	0.000144133	0.00229399	0.00472364
82	0	0	0.000891505	0.000250503		0	0	6.41984e-06	0.000283467		1.74465e-06	0.000124064	0.00214605	0.00451252
83	0	0	0.000848708	0.000239432		0	0	4.12246e-06	0.000268116		1.36153e-06	0.000106275	0.00199766	0.00428225
84	0	0	0.000808434	0.000229732		0	0	2.32929e-06	0.000253685		1.14218e-06	9.19461e-05	0.00186113	0.00406781
85	0	0	0.000765422	0.000220282		0	0	1.01702e-06	0.000239126		8.57413e-07	8.00997e-05	0.00172958	0.00385441
86	0	0	0.000721747	0.000211323		0	0	1.57685e-07	0.000224704		5.90416e-07	7.10103e-05	0.00160743	0.00365055
87	0	0	0.000678667	0.000202895		0	0	-2.72025e-07	0.000210378		3.81919e-07	6.39857e-05	0.00149313	0.00345448
88	0	0	0.000636215	0.000194653		0	0	-3.37381e-07	0.000196743		1.60197e-07	5.84826e-05	0.00138681	0.00326045
89	0	0	0.000597949	0.000187268		0	0	-2.27193e-07	0.000184051		6.99849e-08	5.42145e-05	0.00129255	0.0030848
90	0	0	0.000560225	0.000179697		0	0	-9.53079e-08	0.000171885		-3.0986e-08	5.02907e-05	0.00120428	0.00291191
91	0	0	0.000524903	0.000172182		0	0	-5.12821e-08	0.000159866		-4.28089e-08	4.61096e-05	0.00112254	0.0027456
92	0	0	0.000494001	0.00016462		0	0	-8.86872e-09	0.00014874		-3.69255e-08	4.18135e-05	0.0010495	0.002592
93	0	0	0.000464506	0.000155951		0	0	0	0.000138442		-2.95854e-08	3.72448e-05	0.000981517	0.0024474
94	0	0	0.000440338	0.000147284		0	0	0	0.000129005		-3.08179e-09	3.25315e-05	0.00091957	0.00231208
95	0	0	0.000416456	0.000137559		0	0	0	0.000120386		0	2.74429e-05	0.000857675	0.00217561
96	0	0	0.000398981	0.000128294		0	0	0	0.000113259		0	2.28228e-05	0.000805077	0.00206189
97	0	0	0.000383401	0.000118944		0	0	0	0.000106887		0	1.81818e-05	0.000752605	0.00194966
98	0	0	0.00036938	0.00010997		0	0	0	0.000101704		0	1.40373e-05	0.00070314	0.00184351
99	0	0	0.000358133	0.000102009		0	0	0	9.74038e-05		0	1.03675e-05	0.000654916	0.00174179
100	0	0	0.000346609	9.45012e-05		0	0	0	9.32111e-05		0	7.25175e-06	0.000607301	0.00164027
101	0	0	0.000336873	8.76317e-05		0	0	0	8.87503e-05		0	4.81185e-06	0.00056199	0.00154067
102	0	0	0.000327431	8.11538e-05		0	0	0	8.43068e-05		0	3.0035e-06	0.000519308	0.00144241
103	0	0	0.000317241	7.47576e-05		0	0	0	7.90412e-05		0	1.65188e-06	0.000477801	0.00134112
104	0	0	0.000308413	6.8317e-05		0	0	0	7.30726e-05		0	7.77978e-07	0.000438979	0.00124624
105	0	0	0.00029776	6.1289e-05		0	0	0	6.62149e-05		0	2.39589e-07	0.000400706	0.00115204
106	0	0	0.000288615	5.43869e-05		0	0	0	5.89765e-05		0	-5.41902e-08	0.000365	0.00106084
107	0	0	0.000277868	4.73077e-05		0	0	0	5.17173e-05		0	-1.29001e-07	0.000330133	0.000972025
108	0	0	0.000268028	4.03939e-05		0	0	0	4.44256e-05		0	-1.24705e-07	0.00029899	0.000890041
109	0	0	0.000258134	3.38275e-05		0	0	0	3.72121e-05		0	-1.06568e-07	0.000269297	0.00081014
110	0	0	0.000247942	2.7958e-05		0	0	0	3.05096e-05		0	-5.12821e-08	0.000242535	0.000734298
111	0	0	0.000238327	2.27716e-05		0	0	0	2.39958e-05		0	-2.64449e-08	0.000217685	0.00066111
112	0	0	0.00022783	1.82261e-05		0	0	0	1.78795e-05		0	0	0.000194787	0.000589502
113	0	0	0.000218341	1.42681e-05		0	0	0	1.25665e-05		0	0	0.000174549	0.000520236
114	0	0	0.000208932	1.09394e-05		0	0	0	8.60219e-06		0	0	0.000156794	0.000453247
115	0	0	0.000199405	8.18881e-06		0	0	0	5.39993e-06		0	0	0.000141003	0.000388543
116	0	0	0.000191218	6.14685e-06		0	0	0	2.87052e-06		0	0	0.000127615	0.000330394
117	0	0	0.00018223	4.62937e-06		0	0	0	8.81346e-07		0	0	0.000115402	0.000276921
118	0	0	0.000174648	3.6993e-06		0	0	0	-1.88359e-07		0	0	0.000105937	0.000230672
119	0	0	0.000166373	3.03263e-06		0	0	0	-5.84889e-07		0	0	9.73182e-05	0.000190707
120	0	0	0.000158925	2.58741e-06		0	0	0	-5.48322e-07		0	0	9.0958e-05	0.000158549
121	0	0	0.000151436	2.36597e-06		0	0	0	0		0	0	8.53811e-05	0.000132505
122	0	0	0.000143817	2.20979e-06		0	0	0	0		0	0	8.06678e-05	0.000111273
123	0	0	0.000136447	2.06061e-06		0	0	0	0		0	0	7.63881e-05	9.42724e-05
124	0	0	0.000128613	1.93591e-06		0	0	0	0		0	0	7.26154e-05	8.03319e-05
125	0	0	0.000121224	1.69231e-06		0	0	0	0		0	0	6.95e-05	6.7929e-05
126	0	0	0.000113583	1.40527e-06		0	0	0	0		0	0	6.65629e-05	5.64952e-05
127	0	0	0.000106068	1.08645e-06		0	0	0	0		0	0	6.42133e-05	4.63256e-05
128	0	0	9.89442e-05	7.98774e-07		0	0	0	0		0	0	6.2028e-05	3.74932e-05
129	0	0	9.1356e-05	5.23607e-07		0	0	0	0		0	0	5.97867e-05	2.97917e-05
130	0	0	8.41901e-05	3.1922e-07		0	0	0	0		0	0	5.75699e-05	2.32942e-05
131	0	0	7.67459e-05	1.62302e-07		0	0	0	0		0	0	5.49685e-05	1.79906e-05
132	0	0	6.93833e-05	5.05221e-08		0	0	0	0		0	0	5.24231e-05	1.39587e-05
133	0	0	6.16342e-05	-2.31121e-08		0	0	0	0		0	0	4.93531e-05	1.07093e-05
134	0	0	5.40433e-05	-7.02558e-08		0	0	0	0		0	0	4.66888e-05	8.38079e-06
135	0	0	4.66704e-05	-5.12821e-08		0	0	0	0		0	0	4.33741e-05	6.67435e-06
136	0	0	3.94247e-05	-8.14892e-09		0	0	0	0		0	0	3.93881e-05	5.48092e-06
137	0	0	3.27222e-05	0		0	0	0	0		0	0	3.48287e-05	4.60228e-06
138	0	0	2.62538e-05	0		0	0	0	0		0	0	2.97378e-05	3.89162e-06
139	0	0	2.04988e-05	0		0	0	0	0		0	0	2.43776e-05	3.33648e-06
140	0	0	1.55082e-05	0		0	0	0	0		0	0	1.89163e-05	2.89811e-06
141	0	0	1.115e-05	0		0	0	0	0		0	0	1.36538e-05	2.51146e-06
142	0	0	7.74708e-06	0		0	0	0	0		0	0	8.99223e-06	2.12908e-06
143	0	0	5.05727e-06	0		0	0	0	0		0	0	5.09225e-06	1.77834e-06
144	0	0	3.02747e-06	0		0	0	0	0		0	0	2.21963e-06	1.46645e-06
145	0	0	1.59354e-06	0		0	0	0	0		0	0	4.68792e-07	1.20434e-06
146	0	0	6.84337e-07	0		0	0	0	0		0	0	-8.3353e-08	9.93107e-07
147	0	0	1.73281e-07	0		0	0	0	0		0	0	-4.22816e-07	8.17904e-07
148	0	0	-7.66643e-08	0		0	0	0	0		0	0	-4.58688e-07	6.96247e-07
