# Supplementary material for: A vascularized breast cancer spheroid platform for the ranked evaluation of tumor microenvironment-targeted drugs by light sheet fluorescence microscopy
Source: Nat Commun. 2024 Apr 27;15:3599. doi: 10.1038/s41467-024-48010-z (PMC11055956; doi:10.1038/s41467-024-48010-z)
Supplement: Supplementary file 22 — Source Data [file 41467_2024_48010_MOESM22_ESM.zip › Source Data file Fig. 3.xlsx]

## Sheet: Fig 3b
VTS Volume/µm3
No TCs	MDA-MB-468	MDA-MB-435s	MDA-MB-231	MCF7	Sk-Br-3	ZR75-1
20322500	8247400	13040100	31490800	11699050	13667100	26239000
22875600	8140800	11214500	36152800	14769150	19020700	24874000
25240700	9124720	9267820	28650500	14748925	17861100	25372700

## Sheet: Fig 3c
Compartments in VTS by cell line
	Fibroblasts			Tumor cells			CD31+ ECs			CD11b+ ?s
	Ave	SD	n	Ave	SD	n	Ave	SD	n	Ave	SD	n
No TCs	68.7423	5.27701	3	0	0	3	28.6465	4.52616	3	2.6112	0.783725	3
MDA-MB-231	34.724	1.33314	3	45.1914	0.473549	3	18.9156	0.833452	3	1.16908	0.064259	3
MDA-MB-468	27.5511	2.84528	3	37.8341	2.52203	3	33.0936	2.7142	3	1.52125	0.298593	3
MDA-MB-435s	48.7096	0.344666	3	24.479	1.7376	3	25.0534	1.67721	3	1.75807	0.082331	3
MCF7	34.7759	4.26429	3	48.7868	4.43751	3	13.6189	0.684637	3	2.81835	0.717684	3
Sk-Br-3	72.316	1.49564	3	15.7841	2.15417	3	10.1366	1.05518	3	1.7633	0.263916	3
ZR75-1	45.1816	0.770255	3	44.9076	0.792281	3	8.25963	0.197169	3	1.65123	0.154432	3

## Sheet: Fig 3e
Dist TCs to Fibroblasts
			Y = Ave dist fibroblasts to nearest TC
	x = Ave Dist. TC to nearest fibroblasts		MCF7			MDA-MB-231			Sk-Br-3			MDA-MB-468			MDA-MB-435s			ZR75-1
	Ave	SEM
MCF7	7.25	1.53454	11.1	13	8.1
MDA-MB-231	7.99	1.23				5.1	6.8	6.2
Sk-Br-3	4.9	3.21074							26.5	22.1	24.6
MDA-MB-468	4.67	0.927961											5.4	9.4
MDA-MB-435s	47.99	3.50073													38.74	6.5	8.2
ZR75-1	6.27	0.233333																3.2	3.1	4.4

## Sheet: Fig 3f
Dist TCs and Fibroblasts from nearest PV
	x = Ave dist TCs to PV		Y = Ave dist fibroblasts to PV
	TC		MCF7			MDA-MB-231			Sk-Br-3			MDA-MB-468			MDA-MB-435s			ZR75-1
	Ave	SEM
MCF7	26.39	1.53454	25.23	25.23	26.97
MDA-MB-231	30.96	3.50138				31.36	35.47	25.22
Sk-Br-3	24.51	2.0792							30.45	37.41	37.41
MDA-MB-468	7.73	0.266667										7.99	9.23	9.23
MDA-MB-435s	50.23	3.356													11.69	12.91	10.455
ZR75-1	16.44	1.73																14.7	12.98	18.17

## Sheet: Fig 3h
Distribution conneted PV network volume
	Rel Frequency
Bin Center/PV network volume/µm3	MDA-MB-468			MDA-MB-231			No-TCs			MDA-MB-435s			MDA-MB-435s Hypoxia			MCF7			Sk-Br-3			ZR75-1
0	0	0	0	0.052632	0.045455	0.018868	0.070175	0.103448	0.111111	0.157895	0.033333	0.058824	0.177778	0.27907	0.323077	0	0.09434	0.0625	0	0	0.08	0.0961538	0.14	0.134615
10000	0	0.125	0.190476	0.438596	0.181818	0.226415	0.631579	0.172414	0.25	0.684211	0.566667	0.352941	0.555556	0.534884	0.461538	0.177778	0.132075	0.3125	0.142857	0.214286	0.2	0.461539	0.4	0.423077
20000	0.0625	0.25	0.238095	0.438596	0.431818	0.45283	0.263158	0.103448	0.194444	0.078947	0.233333	0.411765	0.222222	0.139535	0.2	0.4	0.301887	0.208333	0.190476	0.25	0.2	0.346154	0.26	0.326923
30000	0.375	0.1875	0.238095	0.035088	0.25	0.169811	0.035088	0.172414	0.277778	0.052632	0.133333	0.117647	0.044444	0.023256	0.015385	0.222222	0.188679	0.25	0.238095	0.285714	0.16	0.0576923	0.18	0.0769231
40000	0.1875	0.125	0.190476	0.035088	0.022727	0.09434	0	0.103448	0.138889	0	0.033333	0.058824	0	0.023256	0	0.155556	0.207547	0.104167	0.380952	0.142857	0	0.0384615	0	0.0384615
50000	0.25	0.125	0.142857	0	0.022727	0.018868	0	0.068966	0.027778	0.026316	0	0	0	0	0	0.044444	0.018868	0.020833	0	0.071429	0.16	0	0	0
60000	0	0	0	0	0.045455	0.018868	0	0.068966	0	0	0	0	0	0	0	0	0.037736	0.041667	0	0.035714	0.04	0	0.02	0
70000	0	0	0	0	0	0	0	0.068966	0	0	0	0	0	0	0	0	0	0	0.047619	0	0.08	0	0	0
80000	0.125	0.1875	0	0	0	0	0	0.103448	0	0	0	0	0	0	0	0	0	0	0	0	0.08	0	0	0
90000	0	0	0	0	0	0	0	0.034483	0	0	0	0	0	0	0	0	0	0	0	0	0	0	0	0
100000	0	0	0	0	0	0	0	0	0	0	0	0	0	0	0	0	0	0	0	0	0	0	0	0
110000	0	0	0	0	0	0	0	0	0	0	0	0	0	0	0	0	0	0	0	0	0	0	0	0
120000	0	0	0	0	0	0	0	0	0	0	0	0	0	0	0	0	0	0	0	0	0	0	0	0
130000	0	0	0	0	0	0	0	0	0	0	0	0	0	0	0	0	0.018868	0	0	0	0	0	0	0
140000	0	0	0	0	0	0	0	0	0	0	0	0	0	0	0	0	0	0	0	0	0	0	0	0

## Sheet: Fig 3i
Distribution PV diameter
Bin Center/ PV Diameter µm	MDA-MB-468				MDA-MB-231				No-TCs				MDA-MB-435s				MDA-MB-435s Hypoxia				MCF7				Sk-Br-3				ZR75-1
2	0.015689	0	0		0	0	0		0	0	0		0	0	0		0	0	0		0.01216	0.015516	0.026606		0.053571	0.051335	0.056		0	0	0
2.5	0.038199	0	0		0	0	0		0	0	0		0	0	0		0	0	0		0.011445	0.021722	0.024771		0.084821	0.086242	0.044		0	0	0
3	0.097544	0.010702	0.055172		0.030159	0.029595	0.00768		0.034538	0.027703	0.035427		0.05614	0.07684	0.045365		0.016162	0.082813	0.018841		0.026466	0.020171	0.025688		0.098214	0.078029	0.094		0.040816	0.036087	0.008762
3.5	0.165075	0.083234	0.155665		0.08254	0.066199	0.046083		0.121285	0.062838	0.098229		0.208187	0.20671	0.153846		0.119192	0.25	0.085507		0.045064	0.028704	0.026606		0.120536	0.090349	0.094		0.046939	0.052232	0.036145
4	0.159618	0.112961	0.147783		0.119841	0.093458	0.073733		0.17751	0.124324	0.120773		0.217544	0.227273	0.193294		0.105051	0.23125	0.152174		0.052217	0.045772	0.034862		0.104911	0.125257	0.122		0.095918	0.087369	0.054765
4.5	0.135744	0.155767	0.138916		0.160317	0.126168	0.116743		0.198394	0.134459	0.147343		0.178947	0.162338	0.137081		0.171717	0.15625	0.185507		0.107296	0.05896	0.042202		0.109375	0.088296	0.118		0.103061	0.127255	0.099671
5	0.120055	0.159334	0.129064		0.147619	0.129283	0.139017		0.164659	0.15473	0.157005		0.120468	0.094156	0.129191		0.129293	0.084375	0.169565		0.134478	0.05896	0.051376		0.069196	0.090349	0.084		0.133673	0.106363	0.109529
5.5	0.092769	0.129608	0.096552		0.148413	0.149533	0.152074		0.114859	0.146622	0.154589		0.073684	0.091991	0.096647		0.115152	0.078125	0.131884		0.125894	0.06827	0.085321		0.073661	0.059548	0.074		0.126531	0.119658	0.140197
6	0.064802	0.103448	0.08867		0.111111	0.123053	0.135177		0.090763	0.139189	0.102254		0.053801	0.05303	0.069034		0.084848	0.0375	0.084058		0.135193	0.091544	0.097248		0.049107	0.059548	0.052		0.117347	0.124406	0.131435
6.5	0.043656	0.0761	0.057143		0.069841	0.110592	0.082181		0.040964	0.087838	0.085346		0.038596	0.04329	0.066075		0.060606	0.023438	0.05942		0.097282	0.093871	0.133945		0.035714	0.028747	0.04		0.086735	0.095916	0.096386
7	0.025921	0.048751	0.032512		0.053175	0.065421	0.071429		0.031325	0.049324	0.045089		0.026901	0.024892	0.053254		0.042424	0.015625	0.036232		0.08226	0.095423	0.098165		0.046875	0.034908	0.042		0.057143	0.062678	0.086528
7.5	0.016371	0.049941	0.04335		0.03254	0.049065	0.068356		0.012048	0.031081	0.02657		0.012865	0.006494	0.022682		0.030303	0.009375	0.02029		0.058655	0.079131	0.085321		0.024554	0.020534	0.044		0.039796	0.053181	0.073384
8	0.00955	0.014269	0.02266		0.02381	0.028037	0.03533		0.008032	0.016216	0.013688		0.005848	0.006494	0.021696		0.030303	0.003125	0.011594		0.043634	0.08301	0.088991		0.008929	0.028747	0.014		0.042857	0.037987	0.052574
8.5	0.00955	0.020214	0.015764		0.011111	0.011682	0.038402		0.003213	0.010135	0.008857		0.004678	0.004329	0.004931		0.018182	0.001563	0.014493		0.021459	0.051202	0.046789		0.013393	0.016427	0.008		0.021429	0.02754	0.033954
9	0.002046	0.009512	0.006897		0.003968	0.008567	0.015361		0.001606	0.006757	0.003221		0.00117	0.001082	0.002959		0.016162	0.004688	0.005797		0.021459	0.044996	0.041284		0.011161	0.010267	0.004		0.022449	0.015195	0.024096
9.5	0.000682	0.01308	0.005911		0.003175	0.003894	0.012289		0.000803	0.002027	0.00161		0.00117	0	0.001972		0.008081	0.007813	0.007246		0.017167	0.027929	0.022018		0.011161	0.008214	0.02		0.018367	0.017094	0.015334
10	0.000682	0.007134	0.00197		0.000794	0.002336	0.002304		0	0.002703	0		0	0	0.001972		0.00202	0.001563	0.002899		0.003577	0.019395	0.012844		0.002232	0.010267	0.006		0.012245	0.016144	0.016429
10.5	0.000682	0.004756	0		0.001587	0.002336	0.000768		0	0.002027	0		0	0.001082	0		0.014141	0.003125	0.001449		0	0.018619	0.011927		0	0.002053	0.008		0.012245	0.006648	0.008762
11	0	0.001189	0.000985		0	0	0.002304		0	0.001351	0		0	0	0		0.00404	0.001563	0.004348		0.001431	0.015516	0.010092		0	0.002053	0.002		0.007143	0.007597	0.004381
11.5	0	0	0		0	0.000779	0.000768		0	0	0		0	0	0		0.010101	0.004688	0.005797		0.000715	0.013964	0.006422		0	0	0.004		0.008163	0.002849	0.001095
12	0	0	0.000985		0	0	0		0	0.000676	0		0	0	0		0.012121	0.001563	0		0.000715	0.004655	0.002752		0	0	0		0.004082	0.00095	0.004381
12.5	0.000682	0	0		0	0	0		0	0	0		0	0	0		0	0.001563	0		0	0.008534	0.004587		0	0	0		0.00102	0.001899	0
13	0	0	0		0	0	0		0	0	0		0	0	0		0.00404	0	0.001449		0	0.006206	0.000917		0	0	0		0.002041	0.00095	0.001095
13.5	0	0	0		0	0	0		0	0	0		0	0	0		0.00202	0	0.001449		0	0.002327	0.002752		0	0	0		0	0	0
14	0	0	0		0	0	0		0	0	0		0	0	0		0	0	0		0	0.003879	0		0	0	0		0	0	0
14.5	0	0	0		0	0	0		0	0	0		0	0	0		0.00202	0	0		0	0.004655	0.001835		0	0	0		0	0	0
15	0	0	0		0	0	0		0	0	0		0	0	0		0	0	0		0	0.002327	0.000917		0	0	0		0	0	0
15.5	0	0	0		0	0	0		0	0	0		0	0	0		0.00202	0	0		0	0.003103	0		0	0	0		0	0	0
16	0	0	0		0	0	0		0	0	0		0	0	0		0	0	0		0	0.000776	0		0	0	0.002933		0	0	0
16.5	0	0	0		0	0	0		0	0	0		0	0	0		0	0	0		0	0.001552	0		0	0	0		0	0	0
17	0	0	0		0	0	0		0	0	0		0	0	0		0	0	0		0	0.000776	0		0	0	0		0	0	0
17.5	0	0	0		0	0	0		0	0	0		0	0	0		0	0	0		0	0	0		0	0	0		0	0	0
18	0	0	0		0	0	0		0	0	0		0	0	0		0	0	0		0	0	0		0	0	0		0	0	0
18.5	0	0	0		0	0	0		0	0	0		0	0	0		0	0	0		0	0.000776	0		0	0	0		0	0	0
19	0	0	0		0	0	0		0	0	0		0	0	0		0	0	0		0	0	0		0	0	0		0	0	0

## Sheet: Fig 3j
Distribution PV branch level
Bin Center	MDA-MB-468				MDA-MB-231				No-TCs				MDA-MB-435s				MDA-MB-435s Hypoxia				MCF7				Sk-Br-3				ZR75-1
1	0.034106	0.073722	0.089655		0.103968	0.08567	0.138249		0.111647	0.068243	0.07649		0.099415	0.08658	0.074951		0.187879	0.109375	0.197101		0.093705	0.121024	0.131193		0.232143	0.246407	0.27		0.297959	0.247863	0.294633
2	0.124147	0.268728	0.204926		0.263492	0.233645	0.317972		0.286747	0.201351	0.202899		0.261988	0.257576	0.189349		0.391919	0.285937	0.369565		0.269671	0.28782	0.317431		0.357143	0.36345	0.364		0.356122	0.326686	0.375685
3	0.233288	0.305589	0.237438		0.286508	0.272586	0.284946		0.299598	0.268243	0.264895		0.304094	0.271645	0.238659		0.282828	0.289063	0.257971		0.290415	0.271528	0.249541		0.265625	0.250513	0.232		0.212245	0.222222	0.212486
4	0.231241	0.19025	0.185222		0.206349	0.211838	0.16129		0.183936	0.218243	0.238325		0.196491	0.199134	0.209073		0.09697	0.19375	0.098551		0.170959	0.183863	0.155046		0.113839	0.102669	0.086		0.0969388	0.122507	0.0854326
5	0.1603	0.08799	0.138916		0.097619	0.119159	0.061444		0.072289	0.134459	0.146538		0.094737	0.098485	0.142012		0.026263	0.09375	0.04058		0.092275	0.075252	0.068807		0.024554	0.030801	0.03		0.0265306	0.0531814	0.0273823
6	0.097544	0.042806	0.073892		0.03254	0.049065	0.022273		0.036145	0.063514	0.049114		0.036257	0.049784	0.079882		0.012121	0.025	0.018841		0.04578	0.031808	0.050459		0.006696	0.00616	0.014		0.00816326	0.0208927	0.00438116
7	0.049795	0.02497	0.046305		0.007143	0.018692	0.009985		0.007229	0.032432	0.016103		0.007018	0.016234	0.035503		0.00202	0.003125	0.004348		0.022175	0.019395	0.018349		0	0	0.004		0.00204082	0.00664767	0
8	0.029332	0.004756	0.013793		0.002381	0.006231	0.003072		0.001606	0.010811	0.004026		0	0.010823	0.021696		0	0	0.007246		0.008584	0.008534	0.008257		0	0	0		0	0	0
9	0.024557	0.001189	0.006897		0	0.002336	0.000768		0.000803	0.002703	0.00161		0	0.008658	0.00789		0	0	0.004348		0.003577	0.000776	0.000917		0	0	0		0	0	0
10	0.010232	0	0.00197		0	0.000779	0		0	0	0		0	0.001082	0.000986		0	0	0.001449		0.002146	0	0		0	0	0		0	0	0
11	0.003411	0	0.000985		0	0	0		0	0	0		0	0	0		0	0	0		0.000715	0	0		0	0	0		0	0	0
12	0.002046	0	0		0	0	0		0	0	0		0	0	0		0	0	0		0	0	0		0	0	0		0	0	0
