# Supplementary material for: A vascularized breast cancer spheroid platform for the ranked evaluation of tumor microenvironment-targeted drugs by light sheet fluorescence microscopy
Source: Nat Commun. 2024 Apr 27;15:3599. doi: 10.1038/s41467-024-48010-z (PMC11055956; doi:10.1038/s41467-024-48010-z)
Supplement: Supplementary file 22 — Source Data [file 41467_2024_48010_MOESM22_ESM.zip › Source Data file Fig. 4.xlsx]

## Sheet: Fig 4a
% CD11b+ Volume
No-TCs	MDA-MB-468	MDA-MB-435s	MDA-MB-231	MCF7	Sk-Br-3
1.78195	1.03733	1.75808	1.28497	4.24951	2.17043
1.8739	1.46015	1.61547	1.15923	2.00764	1.26881
4.17775	2.06626	1.90067	1.06303	2.19791	1.85067

## Sheet: Fig 4d
Macrophage distribution within VTS
	Rel. Frequency
Distance/µm	Sk-Br-3 Macrophage Distance	MCF7 Macrophage Distance	MDA-MB-435s Macrophage Distanc	Sk-Br-3 Vx Distance	MCF7 Vx Distance	MDA-MB-435s Vx Distanc
1	0.0434209	0.0188557	0.0406397	0.0478643	0.0176438	0.0309258
2	0.0540596	0.0196766	0.0449304	0.0466194	0.0191111	0.0331563
3	0.0621415	0.0208669	0.048356	0.0466442	0.0206927	0.0353472
4	0.0669953	0.0212432	0.0521608	0.0466347	0.022711	0.0383092
5	0.0691954	0.0233099	0.0537273	0.0479626	0.0250839	0.0410781
6	0.068512	0.0247615	0.0541804	0.0491941	0.0273732	0.0433513
7	0.0641204	0.0260418	0.0518915	0.0504376	0.0287234	0.0439134
8	0.0577036	0.0290397	0.0509122	0.0500135	0.0306667	0.045279
9	0.0543693	0.0307449	0.0487555	0.049484	0.0315726	0.044495
10	0.0510173	0.0308966	0.0471668	0.0477128	0.0331091	0.0445373
11	0.0499908	0.0323912	0.0455219	0.0465909	0.0339868	0.0434757
12	0.049756	0.0330224	0.0428627	0.043233	0.0342665	0.0415164
13	0.0430916	0.0330143	0.0394188	0.0409004	0.0344338	0.0392785
14	0.0365556	0.0330187	0.0367229	0.0376115	0.0345434	0.0373244
15	0.0288625	0.0326078	0.0322695	0.0350719	0.0345331	0.0349081
16	0.0235759	0.0314778	0.029306	0.0317112	0.0342973	0.0325745
17	0.0188232	0.0302107	0.0254473	0.0284917	0.0334108	0.0296952
18	0.0151498	0.0297298	0.0235126	0.0256398	0.032863	0.0275707
19	0.0145825	0.0271208	0.0200031	0.0233434	0.0320762	0.0254221
20	0.0139831	0.02534	0.0178552	0.020798	0.031092	0.0234022
21	0.0132215	0.0248183	0.01515	0.0187436	0.0297291	0.0211946
22	0.0125693	0.0235739	0.0121459	0.0168016	0.0284985	0.0193911
23	0.00957102	0.0221477	0.0101163	0.0153138	0.0273296	0.0177914
24	0.00831418	0.0214816	0.00887929	0.0137188	0.0258079	0.0161039
25	0.00550298	0.0197655	0.0076293	0.0124908	0.0244317	0.014683
26	0.00482828	0.0183609	0.0074434	0.011288	0.0230154	0.0134941
27	0.00329055	0.0162643	0.00644242	0.0102993	0.0215307	0.012316
28	0.00256325	0.0144224	0.00606614	0.00932364	0.0200963	0.0113263
29	0.003047	0.0118715	0.00515326	0.00846956	0.018594	0.0103846
30	0.00256453	0.0109412	0.00526423	0.00765942	0.0171782	0.00957625
31	0.00219786	0.00979522	0.00386757	0.00696328	0.0158438	0.00884589
32	0.00214695	0.00915638	0.00333154	0.00631991	0.0146441	0.00823655
33	0.0021117	0.00854104	0.00326903	0.00569237	0.0133717	0.00760242
34	0.00190413	0.00840977	0.0033506	0.00506318	0.0121353	0.00703315
35	0.00141433	0.00811865	0.0029594	0.0045602	0.0110598	0.00654757
36	0.00127849	0.00703362	0.00268437	0.00401767	0.00988584	0.00601082
37	0.000929143	0.0059403	0.00200586	0.00360218	0.00891248	0.00557773
38	0.000899411	0.00450605	0.00143333	0.00317528	0.00798206	0.00516743
39	0.000802783	0.00403727	0.00116124	0.00281417	0.00713453	0.00478026
40	0.000660769	0.0039633	0.00112322	0.0024657	0.00638537	0.00443074
41	0.000335481	0.00367688	0.00074436	0.0021387	0.0056886	0.00408094
42	0.000274455	0.00367575	0.00102026	0.0018415	0.00510262	0.00377063
43	0.000550923	0.00354945	0.00131099	0.00156309	0.00455577	0.00345758
44	0.000552578	0.00315349	0.00147404	0.00132335	0.00411302	0.00319847
45	0.000464532	0.00248444	0.00143198	0.00111318	0.00371507	0.00293688
46	0.000807551	0.00198061	0.00155638	0.000924131	0.00336215	0.00270011
47	0.000876665	0.00142003	0.00134734	0.000771173	0.00306667	0.00249378
48	0.000818336	0.00084624	0.000976249	0.000631894	0.00278225	0.0022905
49	0.000632563	0.00123088	0.000904527	0.000521126	0.00253998	0.00210969
50	0.000504457	0.00110843	0.000776538	0.000423065	0.00231877	0.00193848
51	0.000196019	0.000829447	0.000700524	0.000341739	0.00210911	0.00176722
52	8.26807e-05	0.000705734	0.000742457	0.000275288	0.00192321	0.00161318
53	0.00014612	0.000625601	0.000508708	0.000222162	0.00175099	0.00146686
54	2.98881e-05	0.000499628	0.00050762	0.000182239	0.00160683	0.00134181
55	-0.000119552	0.000459368	0.000420871	0.000150538	0.00147485	0.00122344
56	0	0.000438343	0.000384741	0.000126627	0.00136514	0.00112517
57	0	0.000390284	0.000248483	0.000108353	0.00126274	0.00103515
58	0	0.000326837	0.000113812	9.24311e-05	0.00116604	0.000953489
59	0	0.000270428	0.000125972	8.14964e-05	0.00108092	0.000883718
60	0	0.000215331	7.51329e-05	7.16271e-05	0.000990888	0.000811042
61	0	0.000141218	0.000124009	6.66003e-05	0.000913679	0.000752805
62	0	0.000194347	8.67133e-05	6.3392e-05	0.000838481	0.000700491
63	0	0.000163252	3.07692e-05	6.23908e-05	0.000764499	0.000649792
64	0	0.000136043	4.10256e-05	6.27745e-05	0.000701012	0.000608984
65	0	0.000112722	8.39161e-06	6.36757e-05	0.000640054	0.000569397
66	0	9.32867e-05	-3.35664e-05	6.5365e-05	0.000590181	0.000539093
67	0	0.000105725	0	6.67989e-05	0.000542861	0.000508772
68	0	0.000129824	0	6.82644e-05	0.000503106	0.000484414
69	0	0.000102615	0	7.01607e-05	0.000468584	0.00046135
70	0	0.000122828	0	7.1637e-05	0.000438284	0.000437769
71	0	9.95058e-05	0	7.37462e-05	0.000415045	0.00041706
72	0	6.06364e-05	0	7.53184e-05	0.000391101	0.000393433
73	0	6.21912e-06	0	7.70732e-05	0.000371521	0.000370647
74	0	-2.09895e-05	0	7.84661e-05	0.000354396	0.000349076
75	0	-2.09895e-05	0	7.96962e-05	0.000338045	0.000326982
76	0	3.42051e-05	0	8.07476e-05	0.000323864	0.000307216
77	0	5.36399e-05	0	8.14179e-05	0.000308385	0.000287663
78	0	6.53007e-05	0	8.20794e-05	0.000295829	0.000271625
79	0	6.91877e-05	0	8.26363e-05	0.000282781	0.000256618
80	0	6.53007e-05	-3.35664e-05	8.26408e-05	0.000269299	0.000241724
81	0	5.36399e-05	8.39161e-06	8.24376e-05	0.000254551	0.000227173
82	0	3.42051e-05	4.10256e-05	8.20444e-05	0.000237867	0.00021408
83	0	6.99651e-06	6.43357e-05	8.13717e-05	0.000221319	0.000202004
84	0	-2.7986e-05	7.83217e-05	8.01034e-05	0.000202204	0.000190854
85	0	0	8.29837e-05	7.87908e-05	0.00018407	0.00018211
86	0	0	7.83217e-05	7.7266e-05	0.000166543	0.000175023
87	0	0	3.07692e-05	7.54815e-05	0.00014913	0.000167772
88	0	0	4.94173e-05	7.35364e-05	0.000135335	0.000162369
89	0	0	4.94173e-05	7.14188e-05	0.000121843	0.000155743
90	0	0	3.07692e-05	6.92327e-05	0.000110826	0.000149347
91	0	0	7.83217e-05	6.71634e-05	0.000101147	0.000142567
92	0	0	8.29837e-05	6.53614e-05	9.28636e-05	0.00013626
93	0	0	4.43637e-05	6.37944e-05	8.57529e-05	0.000129512
94	0	0	7.28252e-05	6.25016e-05	7.84611e-05	0.000122894
95	0	0	8.25299e-05	6.17999e-05	7.25626e-05	0.000116744
96	0	0	7.34779e-05	6.10403e-05	6.66971e-05	0.000110386
97	0	0	4.5669e-05	6.0316e-05	6.14721e-05	0.000104531
98	0	0	4.99938e-05	5.95643e-05	5.64454e-05	9.91646e-05
99	0	0	8.7725e-05	5.86474e-05	5.12564e-05	9.35398e-05
100	0	0	0.000106591	5.7251e-05	4.61215e-05	8.86805e-05
101	0	0	0.000106591	5.57089e-05	4.1031e-05	8.38651e-05
102	0	0	5.37669e-05	5.39596e-05	3.60414e-05	7.92391e-05
103	0	0	5.84833e-05	5.27353e-05	3.18533e-05	7.44541e-05
104	0	0	0.00012074	5.15128e-05	2.83205e-05	6.96812e-05
105	0	0	0.000130172	5.05377e-05	2.57578e-05	6.47676e-05
106	0	0	0.00012074	4.97909e-05	2.38263e-05	6.01419e-05
107	0	0	9.24413e-05	4.94685e-05	2.26487e-05	5.6228e-05
108	0	0	4.52774e-05	4.94838e-05	2.1988e-05	5.23652e-05
109	0	0	6.50862e-05	4.93675e-05	2.16814e-05	4.92168e-05
110	0	0	4.15043e-05	4.91046e-05	2.14108e-05	4.64632e-05
111	0	0	8.48951e-06	4.90538e-05	2.06556e-05	4.38323e-05
112	0	0	-3.3958e-05	4.86561e-05	1.95324e-05	4.13914e-05
113	0	0	0	4.8547e-05	1.77759e-05	3.89112e-05
114	0	0	0	4.79843e-05	1.53274e-05	3.65448e-05
115	0	0	0	4.74062e-05	1.26561e-05	3.40741e-05
116	0	0	0	4.66994e-05	9.65276e-06	3.16529e-05
117	0	0	0	4.5878e-05	6.84553e-06	2.90932e-05
118	0	0	0	4.50362e-05	4.39228e-06	2.65194e-05
119	0	0	0	4.41338e-05	2.51593e-06	2.40725e-05
120	0	0	0	4.31342e-05	1.21152e-06	2.1445e-05
121	0	0	0	4.21813e-05	3.81977e-07	1.87156e-05
122	0	0	0	4.08427e-05	7.53263e-08	1.58747e-05
123	0	0	0	3.96756e-05	-7.99845e-08	1.30372e-05
124	0	0	0	3.83566e-05	-1.28095e-07	1.04607e-05
125	0	0	0	3.70174e-05	-6.59275e-08	7.96365e-06
126	0	0	0	3.5351e-05	-3.6916e-08	5.89101e-06
127	0	0	0	3.35155e-05	-6.15264e-09	4.09489e-06
128	0	0	0	3.16027e-05	0	2.82662e-06
129	0	0	0	2.971e-05	0	1.87476e-06
130	0	0	0	2.75663e-05	0	1.18138e-06
131	0	0	0	2.54728e-05	0	6.82934e-07
132	0	0	0	2.31166e-05	0	3.32001e-07
133	0	0	0	2.06691e-05	0	1.45599e-07
134	0	0	0	1.8194e-05	0	2.11152e-08
135	0	0	0	1.54388e-05	0	-2.48714e-08
136	0	0	0	1.21987e-05	0	-4.17887e-08
137	0	0	0	8.96429e-06	0	-3.19241e-08
138	0	0	0	5.93595e-06	0	-8.31158e-09
139	0	0	0	3.4126e-06	0	0
140	0	0	0	1.46524e-06	0	0
141	0	0	0	2.63573e-07	0	0
142	0	0	0	-3.7017e-07	0	0
143	0	0	0	-4.8335e-07	0	0
144	0	0	0	-2.25313e-07	0	0
145	0	0	0	-2.21438e-09	0	0
146	0	0	0	0	0	0
147	0	0	0	0	0	0
148	0	0	0	0	0	0
149	0	0	0	0	0	0
150	0	0	0	0	0	0
151	0	0	0	0	0	0
152	0	0	0	0	0	0
153	0	0	0	0	0	0
154	0	0	0	0	0	0
155	0	0	0	0	0	0
156	0	0	0	0	0	0
157	0	0	0	0	0	0
158	0	0	0	0	0	0
159	0	0	0	0	0	0
160	0	0	0	0	0	0
161	0	0	0	0	0	0
162	0	0	0	0	0	0
163	0	0	0	0	0	0
164	0	0	0	0	0	0
165	0	0	0	0	0	0
166	0	0	0	0	0	0
167	0	0	0	0	0	0
168	0	0	0	0	0	0
169	0	0	0	0	0	0
170	0	0	0	0	0	0
171	0	0	0	0	0	0
172	0	0	0	0	0	0
173	0	0	0	0	0	0
174	0	0	0	0	0	0
175	0	0	0	0	0	0
176	0	0	0	0	0	0
177	0	0	0	0	0	0
178	0	0	0	0	0	0
179	0	0	0	0	0	0
180	0	0	0	0	0	0
181	0	0	0	0	0	0
182	0	0	0	0	0	0
183	0	0	0	0	0	0
184	0	0	0	0	0	0
185	0	0	0	0	0	0
186	0	0	0	0	0	0
187	0	0	0	0	0	0
188	0	0	0	0	0	0
189	0	0	0	0	0	0
190	0	0	0	0	0	0
191	0	0	0	0	0	0
192	0	0	0	0	0	0
193	0	0	0	0	0	0
194	0	0	0	0	0	0
195	0	0	0	0	0	0
196	0	0	0	0	0	0
197	0	0	0	0	0	0
198	0	0	0	0	0	0
199	0	0	0	0	0	0
200	0	0	0	0	0	0
201	0	0	0	0	0	0
202	0	0	0	0	0	0
203	0	0	0	0	0	0
204	0	0	0	0	0	0
205	0	0	0	0	0	0
206	0	0	0	0	0	0
207	0	0	0	0	0	0
208	0	0	0	0	0	0
209	0	0	0	0	0	0
210	0	0	0	0	0	0
211	0	0	0	0	0	0
212	0	0	0	0	0	0
213	0	0	0	0	0	0
214	0	0	0	0	0	0
215	0	0	0	0	0	0
216	0	0	0	0	0	0
217	0	0	0	0	0	0
218	0	0	0	0	0	0
219	0	0	0	0	0	0
220	0	0	0	0	0	0
221	0	0	0	0	0	0
222	0	0	0	0	0	0
223	0	0	0	0	0	0
224	0	0	0	0	0	0
225	0	0	0	0	0	0
226	0	0	0	0	0	0
227	0	0	0	0	0	0
228	0	0	0	0	0	0
229	0	0	0	0	0	0
230	0	0	0	0	0	0
231	0	0	0	0	0	0
232	0	0	0	0	0	0
233	0	0	0	0	0	0
234	0	0	0	0	0	0
235	0	0	0	0	0	0
236	0	0	0	0	0	0
237	0	0	0	0	0	0
238	0	0	0	0	0	0
239	0	0	0	0	0	0
240	0	0	0	0	0	0
241	0	0	0	0	0	0
242	0	0	0	0	0	0
243	0	0	0	0	0	0
244	0	0	0	0	0	0
245	0	0	0	0	0	0
246	0	0	0	0	0	0
247	0	0	0	0	0	0
248	0	0	0	0	0	0
249	0	0	0	0	0	0
250	0	0	0	0	0	0
251	0	0	0	0	0	0
252	0	0	0	0	0	0
253	0	0	0	0	0	0
254	0	0	0
255	0	0	0

## Sheet: Fig 4e
Col IV distribution
	Col IV vessel assoc.			Col IV TC assoc.			Col IV outside TMO
MDA-MB-231	0.676751	0.882983	0.498053	2.24898	1.7681	2.19565
MDA-MB-435s	0.896801	1.04524	0.403457	0.217572	0.163453	0.21172
MDA-MB-468	11.5387	17.4224	5.02986	0.103302	0.0651348	0.369546
MCF7	1.14941	2.87083	3.82581	2.69	1.97538	2.88966	0.27794	1.54774	0.619467
Sk-Br-3	4.08477	7.06741	3.7663	2.62526	1.94056	1.16637	0.360376	0.447761	0.475332

## Sheet: Fig 4f
% Col IV Volume
MDA-MB-468	MDA-MB-435s	MDA-MB-231	MCF7	Sk-Br-3
1.60294	0.267348	0.210124	0.385948	1.3027
1.82246	0.225163	0.244472	1.06656	1.75312
0.479878	0.110356	0.173413	1.17507	0.993534

## Sheet: Fig 4j
PCA
	PC2
PC1	MDA-MB-435s	MDA-MB-231	MCF7	MDA-MB-468	No-TCs	Sk-BR-3
-0.2254	0.26498
-0.23985	0.30226
-0.15501	0.35084
0.26251		0.19026
0.28927		0.1939
0.25015		0.22678
0.22533			-0.35322
0.21726			-0.3416
0.22407			-0.34766
0.04232				-0.01482
-0.06282				0.04612
0.08025				0.08609
0.19842					0.2687
0.13836					0.24604
0.21201					0.22239
-0.37757						-0.10393
-0.34405						-0.11451
-0.3574						-0.10919
