# Supplementary material for: A vascularized breast cancer spheroid platform for the ranked evaluation of tumor microenvironment-targeted drugs by light sheet fluorescence microscopy
Source: Nat Commun. 2024 Apr 27;15:3599. doi: 10.1038/s41467-024-48010-z (PMC11055956; doi:10.1038/s41467-024-48010-z)
Supplement: Supplementary file 22 — Source Data [file 41467_2024_48010_MOESM22_ESM.zip › Source Data file Fig. 5.xlsx]

## Sheet: Fig 5d
Total CD31+ Vol in MDA-MB-435s VTS
CTRL	Axitinib	LDC1267	DesOH LY-411575
2049525	1078920	1714318	1561192
2242472	714068	1599658	1780728
2854200	1004903	1682080	1703535

## Sheet: Fig 5e
Total CD31+ Vol in MDA-MB-231 VTS
CTRL	Axitinib	LDC1267	DesOH LY-411575
2381059	1332669	1423760	2661230
2770788	1377670	1597507	3147730
3307273	1345397	1398257	3738393
			5222252

## Sheet: Fig 5f
Ind Network volume in MDA-MB-435s VTS
Axitinib	CTRL	LDC1267	DesOH LY-411575
14792	31625.9	20142.6	13327.1
23458.2	16531.8	12456.6	9268.5
8968.46	12562.5	9756.42	11483.1
37185.9	139218	16462.1	9179.2
19431.7	39474.1	1033.09	13598.9
20038.8	53705.7	20062.5	9060.35
19679	10004.6	20296.5	16411.1
10850.9	75393.3	22708.8	23441.8
7729.17	21005.3	25060.2	1441.76
13429.8	34440.1	13425.7	27638.3
8395.06	83048.2	7380.42	9461.84
21158.6	68155.1	2033.03	17952.4
36498.3	120046	7930.51	21938.8
17586.3	34987.2	12113.9	8178.63
10424	41276.2	4643.75	3357.05
6997	116261	34783.4	16367.8
11005.6	52617.1	8946.61	7852.69
13580.7	18571.1	9361.42	11067.8
8869.47	75469.1	12596.8	11367.7
18183.8	61754.8	8058.24	9397.97
17078.8	78511	10529.6	8372.73
22036	73099.1	15601.9	13108.3
7564.7	33989.4	9446.37	4489.03
22523.2	67580.9	12105	17063.4
28804.3	21144	6448.85	3537.14
25564.1	136869	22767.4	4031.08
8800.03	43387	36596.9	27457.2
15878.1	38007.3	10319.4	12542.6
22623.1	22031.3	7981.17	6440.38
3422.98	58220.3	23917.6	55002.2
8612.47	52161	9717.38	8061.44
5695.72	19421	2905.1	3772.36
10270.8	25475	13864.9	3014.94
22153.5	10137.4	24523.8	41070
5559.32	32321.1	13195	39677.4
14284	11696.3	6813.87	10338.6
16428.5	17348.8	11959	25280.3
8811.53	9839.35	40636.6	11851.8
8499.42	59179.7	20287.5	20740.7
7949.1	9544.17	6101.44	18966.1
4485.83	40906.7	14592.9	22526.7
8887.46	9759.29	15659.8	12289.2
15247.8	14436.4	8187.42	35539.9
4224.33	19274.5	8204.21	12246.2
9258.99	31038.7	25953.2	16287.7
5270.25	17917.8	11601.4	31466.1
22148.3	32413.5	48460.8	9282.62
9193.4	17427.6	18513.3	5087.89
9443.71	8427.95	15634.1	7371.59
14793	29604.7	19714.6	17209.1
10668.9	16355.9	2262.95	23935.7
12333.4	22426.9	7816.42	3621.85
22169.7	24776.7	3034.35	16828
5666.08	18184.6	5555.79	9607.15
13120.7	22536.1	11547.3	23208.5
8879.66	29177.5	15909.4	21704.7
15478.8	36350.4	30939.8	9605.98
17466.5	562.272	7053.77	20216.9
1345.36	12328.8	21072.9	10750.3
14071.1	19915.8	8650.58	24190.6
6606.9	20078.2	11133.2	6221.99
2718.03	15868.2	6860.86	3026.5
6101.27	30332	13410.9	16276.5
6578.91	32254.8	19020.4	13562.5
8595.97	41532.9	5840.29	26497.7
4683.62	20141	5366.97	13517.8
2624.91	27237.8	33620.4	6166.24
6406.8	29520	15166.4	10867.8
26579.8	26047.9	13527.3	6432.48
32398.7	26714.7	7333.21	23404.6
7643.9	16369.2	11715.1	19427
6150.59	69737.9	11731.5	2350.03
2621.86	65783		15860.1
17217.7	29033.7		40387.1
5254.63	34353.2		45506.2
1189.42	37084.1		55200.1
8290.42	41668.6		14957.3
6556.81	13957.7		5353.01
21084.5	59164.8		48968.7
11091.3	22946.9		9296.47
9898.05	16661.9		24425.2
3700.3	16709		2142.83
	42678.3		11216.6
	59407		23039.4
	11876.6		25864.1
	64058.6		4612.13
	18439.3		22409.5
	61040.5		4994.05
	34936.9		16244.8
	28975.9		10940.4
	43107.1		19630.3
	64575.5		3919.17
	15421.8		18940.7
	38549.7		10598.5
	22750.3		8507.63
	36551.1		7528.19
	12191.2		14407.8
	22544.9		43315
	18162.5		14098
	37650.8		43417.2
			15347.6
			8515.33
			20009.2
			10130.6
			16168.1
			7636.75
			12223.2
			17618.2
			17665.6
			32513.6

## Sheet: Fig 5g
Ind Network volume in MDA-MB-231 VTS
Control	Axitinib	LDC1267	DesOH LY-411575
26340.9	27814.1	63731.3	37277.7
37383.8	28126.2	35745.5	48274.2
21172.1	52532.2	752.734	35153.7
34412	25568.8	26190.9	27304.7
15952.4	13302.9	37458.9	25397.6
24494.6	36448.8	27429.8	38678.9
35648.6	51644.3	24360.9	5943.23
28915.3	61334.3	33071.8	60524.8
22184.8	17766.9	42321.6	37078.6
24353.3	46256.5	11704.6	17136.4
6650.34	19018.1	18210.2	9697.06
18162	57717.4	61780.8	38502.8
35077.5	62695.1	51033.5	29062
10503.7	60035.5	57548.8	25939.9
45121	50650.8	49198.4	19760.9
71053.4	31631.8	54292.1	46997.8
5847.38	20329.1	60515.6	72179.4
42706.9	18350.9	9138.72	15810
24727	9855.77	17247.8	33149.9
7708.63	66210.3	54173.1	47407.9
21194.6	18410.4	14127.6	59780.1
10560.2	22834.7	35485.7	9285.59
20619.6	7444.38	13033	28987.7
30536.7	16068.8	30363.1	33245.1
34078.7	54999.5	13590.6	26278
94610.3	28049.3	6397.63	8478.37
20492.3	13808.2	14123.6	16896.1
31929.2	11793.8	27837.6	44986
11047.1	25919.9	20619.3	18806.7
93838.7	22694.1	4458.83	68514.4
38894.3	14520	15255.7	40281.9
21824.6	28508.7	16006.1	44862
23503.8	16822.3	29270.7	66006.6
19891	9441.53	12589.3	64488.8
4451.91	18114.8	9196.15	45098.4
38917.3	31222.3	15168.8	48776.1
19296.8	5225.18	39778.7	41834.7
27300.2	18371.9	6434.66	17751.7
17206.7	5922.2	14650.9	25046.9
14236.1	14828.3	5936.24	64209.5
16092.5	27263.7	24629.4	68099.3
33448.8	37810.4	15816.3	28425.8
49337.8	4245.79	18486.1	25042.4
19361.3	6071.09	46688.3	27684.6
47720.1	31090.9	20026	91951.6
12986.2	28104.7	22073.9	59193
54933.2	22481.5	17382.2	52096.7
24732.5	16380.1	36727.6	20163.8
14167.1	20483.4	12657.8	31914.5
15549.6	19709.2	2610.71	48102.7
74550.1	34739.6	34763.3	55946.1
20342.8	15103.4	12270	336684
18783.9	22331.6	5634.06	83584.7
15636.7	36684.7	23889.5	55580.4
24859.2	10866.5	21626.1	148401
46905.8	10171.6	18024	123615
46364.7	11338.4	16688.8	201287
52466.5	9136.52	20390.3	92162.7
10589.1	10318.5	19903.4	27883.6
17688.1	45826.7	9862.22	39801.3
23712.7		23398	282630
26377.4		18761.8	68017.4
60470.3		11242.8	2132.26
45510		23081.8	98038.9
2756.33		63320	261476
12190.5		35838.8	18795.2
21624.8		9743.63	98400.6
44066.7		23447.3	11932
22514.8		12217.2	61954.2
17383.1		12405.3	5932.87
23805.8		27304.2	48406
26295.1		20131.5	42586.7
5848.11		17034	38611.7
55086.7		6337.38	22393.1
36970.3		3552.26	23333.3
15884.1		6949.88	113629
19651.1		24230.3	2754.07
30251.3		31821.8	110149
49083		47741.2	48696.5
84002.8		47401.5	4527.52
14690		20730.6	776.26
49405.7		30747.9
69789.1		22711.7
46132.9		15032.1
81410.4		19378.5
6288.71		53267.9
23375.8		7106.1
35180.4		30566
29197.4		57614.7
35632.3		28735.4
25571.1		49001.1
21664.4		29396.4
31560.1		17582.3
17293.1		16160.7
15064.3		40917.9
35353.6		77463
20057.8		26341.3
13740		6810.19
11807.9		28829.3
34427.3		24883.9
20850.9		17273.4
4926.47		17639.5
7967.99		14213.9
41747.2		33713
30562.5		20508.9
21128.8
31571.3
5854.15
6552.19
31652.9
23614.6
9624.97
11688.4
29757.7
50627
16009.5
13864.5
55577.9
55013.2
57909.6
38940.2
17827.3
38361.4
36810.5
16924.4
5390.26
11416.3
26537.1
57428.3
36993.5
36073.5
34400.6
52745.4
30945.7
38497.9
53792
30073
23291
33185.9
29238.7
23556.1
39312.6
21389.3
22263.4
23502.7

## Sheet: Fig 5h
PV- Diameter ditribution in MDA-MB-231 VTS
PV Diameter	Axitinib				CTRL				LDC1267				DesOH LY-411575
5	0	0.041667	0.009091		0.082206	0.0875	0.097378		0.011236	0.005917	0.08325		0	0.055738	0.050388
6	0.037975	0.135417	0.072727		0.175858	0.275	0.233458		0.067416	0.029586	0.04431		0.066667	0.121311	0.166667
7	0.120253	0.072917	0.090909		0.209157	0.265	0.248439		0.174157	0.112426	0.13927		0.123077	0.15082	0.155039
8	0.202532	0.125	0.154545		0.213319	0.1675	0.166042		0.185393	0.100592	0.09906		0.128205	0.154098	0.182171
9	0.170886	0.1875	0.2		0.191467	0.105	0.106117		0.151685	0.16568	0.17734		0.138462	0.17377	0.124031
10	0.158228	0.072917	0.090909		0.094693	0.0475	0.068664		0.117978	0.142012	0.12833		0.179487	0.121311	0.100775
11	0.063291	0.135417	0.190909		0.01873	0.035	0.041199		0.146067	0.08284	0.0756		0.158974	0.101639	0.062016
12	0.107595	0.09375	0.1		0.010406	0.0075	0.022472		0.061798	0.106509	0.09647		0.097436	0.055738	0.065891
13	0.056962	0.083333	0.045455		0.002081	0.0025	0.007491		0.044944	0.153846	0.06741		0.035897	0.029508	0.054264
14	0.050633	0.041667	0.027273		0	0.005	0.008739		0.022472	0.076923	0.04726		0.051282	0.013115	0.023256
15	0.012658	0.010417	0.009091		0.001041	0.0025	0		0.005618	0.023669	0.03245		0.010256	0.016393	0.015504
16	0	0	0		0.001041	0	0		0.011236	0	0.00925		0.005128	0.006557	0
17	0.018987	0	0		0	0	0		0	0	0		0.005128	0	0
18	0	0	0.009091		0	0	0		0	0	0		0	0	0

## Sheet: Fig 5i
PV- Diameter ditribution in MDA-MB-231 VTS
	Rel. Abundance
PV Diameter	Axitinib				CTRL				LDC1267				DesOH LY-411575
5	0.048711	0	0.02963		0.11433	0.23569	0.089497		0.214126	0.1375	0.16276		0.0479275	0.0939227	0.062586	0.121478
5.5	0.206304	0	0.167901		0.172279	0.299663	0.151627		0.34417	0.255682	0.276042		0.0582902	0.0820837	0.0784044	0.108328
6	0.200573	0.076246	0.2		0.158183	0.201178	0.150888		0.241031	0.219318	0.199219		0.0764249	0.0789266	0.0839065	0.0895429
6.5	0.186246	0.211144	0.222222		0.137823	0.119529	0.148669		0.116592	0.160227	0.166667		0.0673575	0.0876085	0.0900963	0.0851597
7	0.108883	0.175953	0.140741		0.126077	0.065657	0.135355		0.053812	0.111364	0.09375		0.0751295	0.0836622	0.0832187	0.0688791
7.5	0.080229	0.146628	0.083951		0.112764	0.043771	0.116124		0.016816	0.055682	0.039063		0.0621762	0.0631413	0.0522696	0.0601127
8	0.071633	0.120235	0.061728		0.065779	0.016835	0.077663		0.005605	0.026136	0.033854		0.0790155	0.062352	0.0722146	0.0475892
8.5	0.04298	0.102639	0.02963		0.046985	0.005051	0.047337		0.002242	0.017045	0.015625		0.0764249	0.0370955	0.065337	0.0319349
9	0.022923	0.046921	0.024691		0.025842	0.005892	0.032544		0.002242	0.005682	0.00651		0.0595855	0.0307814	0.0440165	0.0175329
9.5	0.008596	0.035191	0.014815		0.021143	0.002525	0.019231		0	0.005682	0.002604		0.0634715	0.0260458	0.045392	0.0137758
10	0.017192	0.026393	0.007407		0.009397	0.004209	0.012574		0.001121	0.003409	0		0.0427461	0.0197316	0.0330124	0.0131497
10.5	0	0.01173	0.004938		0.003132	0	0.005178		0.002242	0.001136	0.001302		0.0440415	0.011839	0.0240715	0.0125235
11	0	0.01173	0.002469		0.003132	0	0.008876		0	0	0.002604		0.0336788	0.0126283	0.0165062	0.00814026
11.5	0.002865	0.005865	0.004938		0.002349	0	0.002219		0	0	0		0.0207254	0.00789266	0.0103164	0.00375704
12	0.002865	0.008798	0.004938		0	0	0.00074		0	0	0		0.0168394	0.00789266	0.00550206	0.0025047
12.5	0	0.014663	0		0	0	0.00074		0	0.001136	0		0.011658	0.0047356	0.00412655	0.00125235
13	0	0.005865	0		0.000783	0	0		0	0	0		0.0129534	0.00631413	0.00618982	0.00125235
13.5	0	0	0		0	0	0		0	0	0		0.00906736	0.00710339	0.00343879	0.000626174
14	0	0	0		0	0	0		0	0	0		0.00129534	0.0102605	0.00137552	0
14.5	0	0	0		0	0	0		0	0	0		0.00518135	0.000789266	0.000687758	0
15	0	0	0		0	0	0.00074		0	0	0		0.00388601	0.000789266	0	0
15.5	0	0	0		0	0	0		0	0	0		0	0.0023678	0	0
16	0	0	0		0	0	0		0	0	0		0	0.000789266	0	0
16.5	0	0	0		0	0	0		0	0	0		0.00129534	0	0	0

## Sheet: Fig 5j
Tumor cell vs Fibroblast Distance to PV in MDA-MB-435s VTS
	TC distance to PV/µm		y-values (Fib distance to PV/µm)
	x-value	SEM	CTRL			AXI			LDC1267			DesOH LY-411575
CTRL	54.33	1.08476	20.3	17.83	22.75
Axitinib	33.82	8.00288				31.36	30.27	25.22
LDC1267	42.43	2.00858							16.6	26.44	22.03
DesOH LY-411575	50.22	4.16104										21.52	26.43	22.75

## Sheet: Fig 5k
	Tumor cell vs Fibroblast Distance to PV in MDA-MB-231 VTS
	TC distance to PV/µm		y-values (Fib distance to PV/µm)
	x-value	SEM	CTRL				Axitinib				LDC1267					DesOH LY-411575
CTRL	27.6733	3.25742	20.14	19.07	21.52
Axitinib	23.98	1.23					23.99	21.52	20.3
LDC1267	26.445	1.225									14.15	16.6	15.38
DesOH LY-411575	22.03	0.9844														22.7115	23.3263	24.1021	41.3126
