# Supplementary material for: A vascularized breast cancer spheroid platform for the ranked evaluation of tumor microenvironment-targeted drugs by light sheet fluorescence microscopy
Source: Nat Commun. 2024 Apr 27;15:3599. doi: 10.1038/s41467-024-48010-z (PMC11055956; doi:10.1038/s41467-024-48010-z)
Supplement: Supplementary file 22 — Source Data [file 41467_2024_48010_MOESM22_ESM.zip › Source Data file Fig. 6.xlsx]

## Sheet: Fig 6b
Correlation Analysis: Observer Score vs. PV parameter
Average reviewers score	CD31 Sphericity Ave	CD31 Area Ave	CD31 Area Sum	CD31 Volume Ave	CD31 Volume Sum	PV Segment Area Ave	PV Segment Area Sum	PV Segment Branch Level	Branching Angle	PV Segment Length Ave	PV Segment Length Sum	PV Segment Mean Diameter	PV Segment Straightness	PV Segment Volume Ave	PV Network Area Ave	PV Network Area Sum	PV Network Volume Ave	PV Network Volume Sum	Ave PV Segments / PV Network	Number of PV Segments	Number of PV Networks	PV Network Length Ave	PV Supply Index	PV Heterogeneity Index	% CD31+ Volume
0	0.948811	0.676919	1.1713	0.471336	0.890043	0.837906	1.22681	0.908835	1.03046	0.873853	1.31004	0.941525	0.996498	0.801422	0.472111	1.24288	0.392259	1.12092	0.95752	1.44303	1.32	0.931194	0.914634	1.13475	1.42548
0	1.02314	0.841256	0.972738	0.524554	1.03572	0.702592	0.982756	0.984642	0.997166	0.825788	1.1827	0.856872	1.00186	0.589778	0.611781	0.995629	0.446113	0.788064	1.47976	1.37859	0.816	1.35993	0.853659	1.39413	1.70408
0	1.02728	1.51571	1.36107	1.26153	1.23626	0.807106	1.28308	0.897722	1.07882	0.826256	1.34494	0.958776	1.00207	0.788225	0.445199	1.29989	0.377692	1.19703	0.937396	1.56681	1.464	0.861969	0.97561	1.27404	1.72389
0.0416667	1.08456	0.461107	0.478344	0.440022	0.498153	1.02539	0.402232	0.91762	0.961818	1.09035	0.437943	0.914677	0.988585	0.965058	0.567563	0.4075	0.464026	0.361636	0.940642	0.386615	0.36	1.14142	1.21951	0.637707	1.49425
-0.145833	1.06239	0.449421	0.506763	0.41849	0.514975	1.26895	0.470481	0.931058	0.962367	1.1582	0.439688	1.06272	0.993841	1.38473	0.4979	0.476644	0.471983	0.49045	0.666804	0.365419	0.48	0.859477	1.09756	0.875109	0.533306
-0.3125	1.08643	0.464012	0.507995	0.420932	0.502911	0.975572	0.44731	0.770899	1.02947	1.01859	0.478205	0.948689	1.00305	0.938521	0.315585	0.453169	0.263733	0.411078	0.549739	0.451899	0.72	0.623178	1.41951	0.542672	0.608074
0.395833	1.05723	0.285093	0.808932	0.171871	0.532203	0.882868	0.833153	1.19558	0.945727	1.06496	1.02902	0.805976	0.988018	0.716108	0.734756	0.844066	0.517713	0.645562	1.41431	0.930081	0.576	1.67623	0.731707	0.790449	1.57132
-0.229167	1.00207	0.326478	0.883521	0.202196	0.59715	0.891684	0.895167	0.877287	0.984329	1.0104	1.0386	0.865465	0.991272	0.779935	0.350865	0.906892	0.266594	0.747966	0.668695	0.98943	1.296	0.751928	0.853659	0.593004	0.407622
-0.0208333	1.0258	0.321603	0.759559	0.202786	0.52267	0.911137	0.764206	0.994112	0.953431	1.04968	0.901462	0.852891	0.984835	0.783481	0.490146	0.774215	0.366129	0.627749	0.9142	0.826645	0.792	1.06796	0.792683	0.77662	0.570092
0.208333	0.991639	1.69855	1.18399	1.67371	1.2732	1.07133	1.14924	0.935423	0.97956	0.973378	1.06914	1.1032	1.00233	1.18698	0.810808	1.16429	0.780377	1.21636	1.28616	1.05726	0.72	1.39326	1.15854	0.882517	1.01421
-0.1875	1.04608	1.62244	1.19746	1.78838	1.44046	1.0155	1.25097	0.832539	1.04515	0.875621	1.10445	1.15292	1.00131	1.19097	0.481408	1.26735	0.490451	1.40151	0.805622	1.21411	1.32	0.785058	0.97561	1.61864	1.01383
-0.125	1.08287	1.81028	1.19506	2.30106	1.65776	1.01816	1.18067	0.867626	1.11605	0.87056	1.03365	1.15076	1.00902	1.19681	0.531693	1.19614	0.542915	1.32577	0.887448	1.14289	1.128	0.859797	0.853659	1.84506	1.11111
-0.25	1.01879	1.82563	1.22017	2.01263	1.46798	1.11316	1.23051	0.775374	1.03936	0.92047	1.04183	1.18929	1.00764	1.35058	0.44143	1.24662	0.46525	1.42619	0.67391	1.08948	1.416	0.690345	1.09756	0.748194	0.93905
0	0.996518	1.28317	1.24696	1.16589	1.23645	1.24242	1.48775	2.02782	0.908112	1.10775	1.35821	1.11081	1.00434	1.41022	6.29781	1.50724	6.20971	1.61317	0.86143	1.18019	1.248	1.06198	0.97561	1.20299	1.42184
-0.0833333	0.546385	1.41831	1.50615	1.94462	1.59407	1.23622	1.39566	1.08346	0.96819	1.33414	1.23013	1.08543	1.02534	0.917189	1.95095	1.21748	2.94506	1.62655	1.95635	0.977561	1.344	0.936278	1.28049	0.684123	0.961839
-0.520833	1.81621	0.0740733	0.305045	0.104792	0.417079	1.76807	0.451618	0.68835	1.07339	0.952573	0.242804	1.81151	0.989948	3.07188	0.554794	0.451618	0.973945	0.786022	0.309539	0.254477	0.794118	0.295895	2.38462	0.215936	0.397834
-0.604167	0.611328	0.712479	0.293409	1.13698	0.452527	0.946847	0.177359	0.545259	0.395753	0.75718	0.141533	1.22216	0.999476	1.22698	0.230694	0.177359	0.302059	0.230233	0.240348	0.186616	0.75	0.182626	2.92308	0.161528	0.244763
-0.395833	1.56462	0.234391	0.289576	0.360053	0.429911	1.59755	0.467004	0.890251	1.16298	0.924152	0.269585	1.6112	0.980457	2.64404	0.794348	0.467005	1.32838	0.774271	0.490501	0.291235	0.573529	0.45489	2.84615	0.148167	0.391353
-0.0416667	0.292511	2.36153	0.695093	2.88219	0.841791	1.15146	0.676379	1.02033	1.15605	1.03117	0.606116	1.12171	0.999885	1.28843	1.04818	0.676379	1.17148	0.755547	0.909791	0.586181	0.651685	0.939222	0.705882	1.51668	1.35759
0.895833	0.2505	3.08417	0.907794	3.40908	0.995679	0.924882	0.891631	1.13685	0.984294	0.985138	0.950346	0.940719	0.995151	0.885511	1.82141	0.891631	1.74182	0.852227	1.96823	0.962035	0.494382	1.9412	0.588235	1.7117	1.33108
0.875	0.749125	1.90459	1.12119	2.0244	1.18251	1.08754	1.20318	1.75015	0.896294	1.09467	1.21187	0.982564	1.00018	1.0877	4.91568	1.20318	4.91059	1.20131	4.51746	1.10402	0.247191	4.95079	0.470588	2.07615	2.41344
0.8125	1.41077	1.10291	1.29852	1.41396	1.65188	0.803689	1.67923	1.57648	0.985045	0.890078	1.86096	0.936833	0.991356	0.745636	3.59365	1.67923	3.33014	1.55529	4.46893	2.08504	0.47191	3.98224	0.705882	2.83954	2.25087
0.0208333	1.1756	0.446965	1.05248	0.387827	0.906169	0.993234	1.11245	1.0248	1.0131	0.992536	1.1124	1.00339	1.00379	1.00351	1.02031	1.11245	1.02964	1.12205	1.02668	1.11769	1.07865	1.02018	0.705882	1.69512	1.05955
0.0208333	1.18072	0.336998	0.892729	0.275099	0.723123	0.96672	0.994489	1.04492	0.963247	0.977582	1.00632	0.997065	1.00069	0.946665	1.01576	0.994489	0.993515	0.972205	1.05014	1.02658	0.988764	1.02777	0.941176	0.990385	0.728187
-0.0208333	1.14338	0.546917	0.804897	0.449085	0.655813	0.957935	0.897985	1.0599	1.02382	0.98103	0.920241	0.982716	0.999996	0.936388	0.96087	0.897985	0.938147	0.876296	1.0025	0.935459	0.94382	0.984606	1.05882	0.641966	0.69184
0.354167	1.23132	0.280938	0.826914	0.217844	0.63625	0.932349	0.960549	1.06837	1.00083	0.993641	1.02437	0.973664	1.00136	0.880512	1.30813	0.96055	1.23394	0.905604	1.40226	1.02809	0.741573	1.39493	0.941176	0.812071	1.16357
0	1.1176	2.0004	1.17759	2.2498	1.31418	1.03716	1.08194	0.992493	1.04831	1.02462	1.06957	1.02885	1.00187	1.05719	0.992324	1.08194	1.0103	1.10097	0.956233	1.041	1.10112	0.980897	0.823529	1.2302	1.21853
0.5625	0.716671	1.83955	1.0829	2.05028	1.19763	0.980325	1.03832	1.07094	0.971346	0.999239	1.05905	1.00721	1.007	0.970815	1.55545	1.03832	1.53854	1.0265	1.58577	1.05695	0.674157	1.58638	0.823529	1.19959	1.22376
0.25	1.26643	1.20127	1.06075	1.27472	1.11691	0.967502	1.05639	1.01469	1.07229	0.983429	1.07449	0.998445	1.00054	0.954935	1.24936	1.05639	1.23168	1.0409	1.2906	1.0896	0.853933	1.27066	0.823529	1.80096	1.13217
-0.0208333	0.987113	1.58658	0.933987	1.79549	1.04881	1.14542	0.853239	0.98465	0.970191	1.06029	0.790347	1.06998	0.992572	1.22942	1.03637	0.853238	1.11106	0.914257	0.90428	0.743356	0.831461	0.959901	0.823529	1.65543	1.19978
0.229167	0.950686	0.903176	1.06336	1.01383	1.18443	1.10172	1.00008	1.0378	1.10832	1.06354	0.966053	1.06334	0.993181	1.14454	1.28414	1.00008	1.33247	1.03719	1.16492	0.905847	0.786517	1.24035	0.823529	1.18038	1.17328
0	0.766622	1.56069	0.918746	1.77272	1.0355	1.12812	0.85151	0.991306	1.03077	1.04436	0.78881	1.07044	0.99976	1.20203	1.063	0.85151	1.13131	0.905761	0.941741	0.753227	0.808989	0.984646	0.823529	1.28259	1.11962
0.166667	0.237439	3.58517	1.05526	3.94286	1.15158	0.891929	1.01256	1.05312	1.00948	0.931777	1.05849	0.97024	0.999777	0.851402	1.1099	1.01256	1.05821	0.964913	1.24368	1.13288	0.921348	1.16015	0.823529	2.54797	1.40621
-0.416667	0.259467	4.57381	1.34626	6.49022	1.89557	1.24497	0.621417	0.653238	0.494468	1.16493	0.581851	1.03921	1.00495	1.29839	0.547593	0.621418	0.570418	0.646984	0.439598	0.498102	1.14607	0.512686	2.58824	4.38114	0.383144
-0.625	1.06835	0.598564	1.23327	0.536295	1.09644	1.32318	0.413793	0.633819	0.494656	1.36818	0.428147	0.942011	0.993774	1.2578	0.309939	0.413793	0.294277	0.392679	0.234106	0.312073	1.34831	0.320666	2.82353	1.5793	0.295341
-0.166667	1.56598	0.024634	0.594562	0.0227542	0.54495	1.21627	0.55897	0.9364	0.950808	1.12366	0.51675	1.07462	0.965784	1.31387	0.897172	0.55897	0.968023	0.602802	0.737227	0.458618	0.629213	0.82934	0.941176	1.55446	0.728941
0	1.1797	0.343546	0.707834	0.276825	0.56596	0.975589	0.786114	1.03073	1.05421	1.00979	0.814209	0.954956	0.99106	0.939611	0.981358	0.786113	0.944052	0.755838	1.00535	0.8041	0.808989	1.01635	0.823529	0.965511	0.752352
-0.145833	1.60608	0.380664	0.784313	0.362882	0.7419	1.24149	0.820888	1.00857	0.926882	1.07066	0.708401	1.13491	0.99577	1.40678	0.997073	0.820888	1.12849	0.928601	0.802676	0.659833	0.831461	0.860375	1.05882	0.843961	0.728522
-0.208333	0.935956	0.989174	0.87346	0.90711	0.794809	1.01242	0.852002	1.04553	1.00334	1.0028	0.844458	0.993602	0.994457	1.015	0.797708	0.852002	0.798793	0.85272	0.787474	0.839787	1.07865	0.790582	0.941176	0.932894	0.778954
-0.166667	0.928907	1.36749	0.805016	1.16811	0.68233	1.01359	0.812875	0.99253	0.951007	1.03257	0.828645	0.963292	0.995095	0.975522	0.830264	0.812875	0.79814	0.78102	0.818672	0.800304	0.988764	0.846303	0.941176	0.875983	0.733004
-0.0208333	0.240561	2.21129	0.650871	1.9477	0.568857	1.04387	0.66163	1.04473	0.999572	1.0501	0.666012	0.99697	0.992556	1.02449	0.991149	0.66163	0.971599	0.648244	0.948956	0.632498	0.674157	0.997633	1.05882	0.803025	0.714259
0	0.991622	0.784061	1.01783	0.771803	1.00494	1.00483	1.00483	0.973654	0.966765	1.00707	1.00707	1.00064	1.00812	1.00514	0.870727	1.00483	0.871034	1.00514	0.865979	1	1.13402	0.872924			0.94461
0	1.00838	1.21594	0.982166	1.2282	0.995058	0.995168	0.995168	1.02635	1.03323	0.992935	0.992935	0.999358	0.991883	0.994856	1.12927	0.995168	1.12897	0.994856	1.13402	1	0.865979	1.12708			1.05539
-0.222222	0.997928	0.41332	0.792908	0.43992	0.846482	0.70245	1.02849	0.966982	0.768915	0.79028	1.15709	0.9394	0.979491	0.68973	0.69039	1.02849	0.677916	1.00987	0.982195	1.46415	1.46392	0.776944			0.512932
-0.111111	0.960439	1.07098	0.926871	1.13995	0.989532	1.00483	1.00483	0.973654	0.966765	1.00707	1.00707	1.00064	1.00812	1.00514	0.870727	1.00483	0.871034	1.00514	0.865979	1	1.13402	0.872924			0.710079
0.166667	0.994073	0.751265	0.877734	0.761832	0.892763	0.610257	1.1307	1.16227	0.786052	0.686617	1.27219	0.910404	0.976541	0.570456	1.07778	1.1307	1.00753	1.05696	1.76496	1.85283	1.03093	1.213			0.556351
-0.194444	0.946981	1.4282	0.885817	1.52783	0.950466	0.64166	1.14288	1.04185	0.826243	0.663963	1.1826	0.983934	0.985034	0.640979	0.801021	1.14288	0.800204	1.14167	1.24755	1.78113	1.40206	0.829111			0.682925
-0.277778	0.969706	0.806111	0.732522	0.846528	0.771567	0.67438	0.857607	0.9674	0.80004	0.718831	0.914137	0.98677	0.989029	0.682268	0.670054	0.857607	0.677921	0.86764	0.992943	1.2717	1.25773	0.714435			0.58099
0.0555556	0.942055	1.11069	0.865111	1.16035	0.906512	0.670687	1.03514	1.04647	0.778144	0.719215	1.11003	0.948164	0.979656	0.654492	1.00682	1.03514	0.982551	1.01014	1.50021	1.5434	1.01031	1.07999			0.655621
0.138889	0.92503	1.58235	1.02707	1.64035	1.06793	0.626559	1.22474	1.20248	0.851775	0.691602	1.35189	0.89597	0.982809	0.582535	1.04234	1.22474	0.969144	1.13869	1.66252	1.95472	1.15464	1.15089			1.39626
0.0555556	1.00409	1.50599	0.977504	1.55081	1.00963	0.601566	1.24172	1.22419	0.744187	0.628107	1.29651	0.942148	0.987425	0.586396	1.02035	1.24172	0.994659	1.21041	1.69505	2.06415	1.19588	1.06568			1.62725
0.111111	0.969301	1.4292	0.927666	1.49425	0.972806	0.653824	1.20156	1.26656	0.866259	0.683039	1.25524	0.966792	0.986946	0.637968	1.10126	1.20155	1.0746	1.17242	1.68325	1.83774	1.07217	1.15082			1.20287
-0.0277778	1.03151	0.236604	0.703031	0.248724	0.741271	0.652316	1.00186	1.01134	0.765982	0.936336	1.43807	0.791951	0.965826	0.566403	0.692004	1.00186	0.60089	0.869911	1.06016	1.53585	1.42268	0.993602			0.476081
-0.111111	0.936251	0.602738	0.869387	0.613634	0.887772	0.519683	0.774622	1.04975	0.913395	0.75568	1.12639	0.714414	0.974519	0.393879	0.615304	0.774622	0.466372	0.587102	1.18323	1.49057	1.23711	0.894992			1.08187
0.0555556	0.902554	1.2162	0.929753	0.457244	0.931164	0.472556	0.818502	1.11104	0.737277	0.697134	1.20749	0.661784	0.981514	0.342145	0.73603	0.818502	0.532931	0.592621	1.55654	1.73208	1.09278	1.08615			1.31004
-0.5	1.03234	0.189968	0.57217	0.214448	0.650019	1.11459	0.587327	0.934102	1.26188	0.988708	0.523026	1.09767	0.987914	1.3014	0.52957	0.587327	0.619947	0.682909	0.474427	0.527157	1.1	0.468649	1.2766	0.541588	0.691645
-0.527778	1.03242	0.18175	0.547419	0.205679	0.623442	1.13282	0.549899	0.868589	1.2142	0.963475	0.469521	1.20042	0.986519	1.37526	0.52781	0.549898	0.642449	0.664806	0.465244	0.485623	1.03333	0.447849	1.2766	0.525198	0.68952
0	1.11334	0.669414	0.424469	0.941203	0.600613	1.17025	0.732512	1.10684	1.36258	0.714614	0.449055	1.68876	1.00131	1.82805	1.6766	0.732513	2.62588	1.13949	1.43058	0.626198	0.433333	1.0214	2.10638	0.34232	0.576087

## Sheet: Fig 6d
Observer Score vs. Calculated VEI in MDA-MB-435s VTSs
Observer Score	Calculated Index
0	-0.076
-0.324	-0.385803
-0.13	-0.237774
0.093	0.0507531
-0.12	-0.125566
0	-0.076
-0.792	-0.791251
-0.736	-0.783776
-0.62	-0.592249
-0.1852	-0.102721
-0.352	-0.310251
0	-0.076
-0.564	-0.624771

## Sheet: Fig 6e
Anti-angiogenic vs vascular disruptive index
		y = vascular disruptive index
Treatment	X = Anti angiogenic index	MDA-MB-435s	MCF7	MDA-MB-231
PIR	0.164808	0.272048
POM	0.131106	0.126086
RS	-0.207917	-0.0763537
ZD	-0.0850408	0.114624
AXI	0.551998	0.659058
LDC	0.433467	0.703816
LY	0.325755	0.695268
βAPN	-0.323979	0.369895
MINO	0.143652	0.375043
UK	0.194244	0.47259
PIR	0.406879		0.131715
POM	0.360154		0.275152
RS	-0.408789		0.0437441
ZD	0.0440043		0.211452
UK	0.347583		0.118304
AXI	0.662996			0.654232
LDC	0.680838			0.349053
βAPN	0.188382			0.193851
MINO	0.363064			0.522018
UK	0.588683			0.531172
LY	-0.588246			-0.438747
PIR	0.214213			-0.134195
POM	-0.221142			-0.259071
RS	-0.165979			-0.075577
ZD	-0.327673			0.412532
