# Supplementary material for: A vascularized breast cancer spheroid platform for the ranked evaluation of tumor microenvironment-targeted drugs by light sheet fluorescence microscopy
Source: Nat Commun. 2024 Apr 27;15:3599. doi: 10.1038/s41467-024-48010-z (PMC11055956; doi:10.1038/s41467-024-48010-z)
Supplement: Supplementary file 22 — Source Data [file 41467_2024_48010_MOESM22_ESM.zip › Source Data file Fig. 7.xlsx]

## Sheet: Fig 7c
% Col IV+ volume
	Ctrl				UK 383367
MDA-MB-231	2.92573	2.65109	2.6937		2.19191	2.05616	2.1922
MDA-MB-468	11.642	17.4875	19.3462		6.37974	5.17393	4.89752
MDA-MB-435s	1.11437	1.20869	1.61518		0.724354	1.57497	1.40901
MCF7	4.80479	4.84621	5.81379		2.69168	2.23372	2.1487
Sk-Br-3	6.71003	9.00798	4.93267		4.512	7.2652	7.67196

## Sheet: Fig 7e
Hif1alpha+ cell /mm3
CRTL	UK 383367
7634.84	2410.18
5426.82	2586.41
4971.94	3654

## Sheet: Fig 7g
EC50 PTX in MDA-MB-435s VTS
2D	3D
	TC	TC	TC	TC	TC
		NHDF	NHDF	NHDF	NHDF
			HUVEC		HUVEC
				THP1	THP1
23.06	1167	4139	719.6	4103	1237
18.49	809.6	3148	1870	2415	2684
19.69	1536	5130	2011	4612	2333
28.06	815.1	1409	556.6	5436	2018

## Sheet: Fig 7h
EC50 CDDP in MDA-MB-231 VTS
2D	3D
	TC	TC	TC	TC
	NHDF	NHDF	NHDF	NHDF
		HUVEC		HUVEC
			THP1	THP1
23.06	1137	741.8	1177	1148
18.49	815.8	735.2	1253	1261
19.69	839.5	768.7	1332	1315
28.06	992.2	984.1	1161	1156
15.33	1067	668.6	1297	1293
20.76	1276	934.5	1166	1158

## Sheet: Fig 7i
% CD44+ of GFP+ cells
	2D			VTS			MCTS
MDA-MB-231	2.35	0.55	1.37	74.6	62.36	55.74
MDA-MB-468	3.29	4.91	6.47	15.4	12.3	14.2
MCF7	0.21	0.26	0.24	26.1	11.9	19.7
MDA-MB-435s	38.3	42.81	47.72	17.01	17.07	28.3	17.9	18.69	19.51
