# Supplementary material for: A vascularized breast cancer spheroid platform for the ranked evaluation of tumor microenvironment-targeted drugs by light sheet fluorescence microscopy
Source: Nat Commun. 2024 Apr 27;15:3599. doi: 10.1038/s41467-024-48010-z (PMC11055956; doi:10.1038/s41467-024-48010-z)
Supplement: Supplementary file 22 — Source Data [file 41467_2024_48010_MOESM22_ESM.zip › Source Data file Fig. 8.xlsx]

## Sheet: Fig 8b
% PV Volume in PDGF-OE or VEGF-OE ZR75-1 VTS
CTRL	PDGF OE	VEGF OE
6.13523	6.71081	9.34232
6.06979	10.1082	12.517
5.45604	8.44424	10.4547
5.33085	6.27409

## Sheet: Fig 8c
PV Diameter Distribution in PDGF-OE or VEGF-OE ZR75-1 VTS
Diameter /µm	CTRL				PDGF OE				VEGF OE
5	0	0	0	0	0	0	0	0	0.000552486	0	0
6	0.0141777	0.00758214	0.00177778	0.00542299	0.00246002	0	0	0.00220264	0.019337	0.00235664	0
7	0.0614367	0.0648694	0.0177778	0.0444685	0.0159902	0	0.00663717	0.0242291	0.0906077	0.00471328	0.0108992
8	0.162571	0.149958	0.106667	0.147505	0.0897909	0.0190797	0.050885	0.0385463	0.181768	0.0141398	0.0290645
9	0.233459	0.21904	0.237333	0.259219	0.167282	0.026936	0.130531	0.129956	0.174033	0.0329929	0.0663034
10	0.257089	0.238416	0.287111	0.24295	0.239852	0.122334	0.233407	0.21696	0.138674	0.0793401	0.154405
11	0.1569	0.174389	0.197333	0.154013	0.222632	0.205387	0.216814	0.213656	0.114917	0.148468	0.224342
12	0.0708885	0.0791912	0.0995556	0.0845987	0.137761	0.216611	0.158186	0.1663	0.101105	0.197172	0.210718
13	0.0302457	0.0446504	0.0391111	0.0401302	0.0787208	0.166105	0.0730088	0.0936123	0.0767956	0.188531	0.135332
14	0.00756144	0.0126369	0.0115556	0.0173536	0.0233702	0.1156	0.0519912	0.0594714	0.039779	0.138256	0.0781108
15	0.00378072	0.0042123	0.000888889	0.0032538	0.0135301	0.0707071	0.034292	0.0330396	0.019337	0.077769	0.0472298
16	0.00189036	0.00084246	0.000888889	0.0010846	0.00738007	0.03367	0.0176991	0.0154185	0.0154696	0.0471328	0.00908265
17	0	0.00252738	0	0	0.00123001	0.0112233	0.00995575	0.00330396	0.00773481	0.025923	0.0145322
18	0	0.00168492	0	0	0	0.00673401	0.00110619	0	0.00828729	0.0180676	0.0127157
19	0	0	0	0	0	0.00448934	0.00663717	0.00220264	0.00331492	0.0141398	0.00363306
20	0	0	0	0	0	0.00112233	0.00553097	0.00110132	0.00220994	0.00471328	0.00181653
21	0	0	0	0	0	0	0.00110619	0	0.00110497	0.00392773	0.000908265
22	0	0	0	0	0	0	0.00110619	0	0.00165746	0.000785546	0.000908265
23	0	0	0	0	0	0	0	0	0.00110497	0.00157109	0
24	0	0	0	0	0	0	0.00110619	0	0.000552486	0	0
25	0	0	0	0	0	0	0	0	0	0	0
26	0	0	0	0	0	0	0	0	0.00110497	0	0
27	0	0	0	0	0	0	0	0	0	0	0
28	0	0	0	0	0	0	0	0	0.000552486	0	0

## Sheet: Fig 8e
% PV Volume in PDGF-OE or VEGF-OE ZR75-1 VTS
CTRL	PDGF OE	VEGF OE
56753	79377.8	62482.8
59617.8	71928.6	80179.5
60142.7	69103.5	70023.4
60410.8	76288

## Sheet: Fig 8f
Distribution of CD11b+ macrophages from VTS Shell in PDGF-OE or VEGF-OE ZR75-1 VTS
Distance /µm	CTRL				PDGF OE				VEGF OE
-144	0	0	0	0	0	0	0	0.000472813	0	0.000519211	0.00295159
-139	0	0	0	0	0.0011919	0	0	0.000945626	0	0.000519211	0.000590319
-134	0	0	0	0.000641437	0.000595948	0	0	0.000945626	0	0.000519211	0.00177096
-129	0	0	0	0.000641437	0.000595948	0	0	0.000472813	0	0	0.00118064
-124	0	0	0	0.000641437	0.000595948	0.000637349	0.000651042	0.000945626	0	0.00259605	0.00295159
-119	0	0	0	0.00192431	0	0.00191205	0	0.00189125	0	0.00155763	0.00236128
-114	0	0	0	0.00320718	0.000595948	0.00254939	0.000651042	0.00236407	0	0.00259605	0.00767414
-109	0	0	0	0.00256575	0.00178784	0.00446144	0.00325521	0.000945626	0.00238806	0.0046729	0.00413223
-104	0	0	0	0.00449006	0.0011919	0.00382409	0.00195312	0.00378251	0.00238806	0.00519211	0.0094451
-99	0.00134228	0	0	0.00320718	0.00238379	0.00318674	0.00130208	0.00378251	0.00358209	0.00571132	0.0100354
-94	0.00134228	0.000674309	0.00131062	0.00705581	0.00476758	0.0012747	0.00455729	0.00472813	0.00238806	0.00519211	0.00767414
-89	0	0.00202293	0.00327654	0.00641437	0.00357569	0.00318674	0.00325521	0.00945626	0.00776119	0.00986501	0.014758
-84	0.00805369	0.00202293	0.00589777	0.010263	0.00476758	0.00701083	0.00716146	0.00898345	0.0131343	0.0140187	0.0118064
-79	0.0100671	0.0114633	0.008519	0.0115459	0.00834327	0.00509879	0.00585938	0.0113475	0.0149254	0.0140187	0.0188902
-74	0.0181208	0.0114633	0.0131062	0.010263	0.011919	0.00509879	0.0110677	0.01513	0.0208955	0.0114226	0.0153483
-69	0.0174497	0.0209036	0.0196592	0.0134702	0.0154946	0.012747	0.00976562	0.01513	0.0244776	0.0129803	0.0153483
-64	0.0181208	0.0202293	0.0183486	0.014753	0.0184744	0.0172084	0.0169271	0.0212766	0.0286567	0.0186916	0.0171192
-59	0.0187919	0.0242751	0.0242464	0.020526	0.0315852	0.0159337	0.0227865	0.0250591	0.038209	0.0233645	0.0265643
-54	0.0348993	0.037087	0.0294889	0.0301475	0.0274136	0.0286807	0.0286458	0.0250591	0.0435821	0.0306334	0.0348288
-49	0.0355705	0.0424815	0.0288336	0.0442591	0.0309893	0.042065	0.0332031	0.0349882	0.0537313	0.0358255	0.0360094
-44	0.0557047	0.0384356	0.0419397	0.0513149	0.0464839	0.0407903	0.0403646	0.0562648	0.0525373	0.0363448	0.0519481
-39	0.0456376	0.0586649	0.051114	0.0423348	0.0613826	0.056724	0.0507812	0.0491726	0.0465672	0.049325	0.0543093
-34	0.052349	0.0627107	0.0674967	0.0718409	0.0667461	0.0739324	0.061849	0.0794326	0.0567164	0.0695742	0.0785124
-29	0.0637584	0.0761969	0.0733945	0.0776139	0.0804529	0.0866794	0.078776	0.0751773	0.0662687	0.0711319	0.0808737
-24	0.0751678	0.0836143	0.0884666	0.0776139	0.107271	0.0885915	0.0820312	0.0973995	0.0871642	0.0919003	0.118654
-19	0.0865772	0.0937289	0.114679	0.0788967	0.109058	0.126832	0.102214	0.104019	0.16	0.114746	0.137544
-14	0.137584	0.159811	0.130406	0.1161	0.156734	0.18738	0.169271	0.158392	0.158209	0.160436	0.152893
-9	0.255705	0.192178	0.192661	0.175112	0.150775	0.159975	0.195312	0.150355	0.0656716	0.163032	0.0619835
-4	0.0610738	0.0606878	0.0838794	0.096857	0.0536353	0.0235819	0.0651042	0.0397163	0.0477612	0.0425753	0.0188902
1	0.00268456	0.00134862	0.00327654	0.0262989	0.0011919	0.000637349	0.00325521	0.00236407	0.00298507	0.00103842	0.00295159

## Sheet: Fig 8h
PCA Analysis results
	PC2
PC1	NHDF-DsRed	NHDF-Snai1	NHDF-Twist1	MDA-MB-231-DsRed	MDA-MB-231-Snai1	MDA-MB-231-Twist1
0.0437225	0.135392
0.107309	0.107371
0.156726	0.131777
0.206302		-0.140547
0.459733		-0.041127
0.303417		-0.211643
0.0106043			0.432336
0.147898			0.375963
-0.0988896			0.395716
-0.0122239				0.07189
-0.0753107				0.09674
0.0872972				0.154997
0.201261					-0.323488
-0.110378					-0.386719
0.0939866					-0.295666
-0.385152						-0.14081
-0.382587						-0.038438
-0.315555						-0.014599

## Sheet: Fig 8i+8j
Distribution of PV Diameter
	Rel. Frequency
Diameter /µm	231-GFP/NHDF-DsRed				231-GFP/NHDF-Snai1				231-GFP/NHDF-Twist1				231-DsRed/NHDF-GFP				231-Snai1/NHDF-GFP				231-Twist1/NHDF-GFP
2	0	0	0		0	0	0		0.022949	0.039631	0.040724		0.046231	0.043096	0.03667		0	0	0		0.016517	0.032211	0.023091
3	0.012007	0.038806	0.059113		0.083233	0.073413	0.074742		0.15261	0.129032	0.238009		0.118593	0.122252	0.086224		0.054545	0.038031	0		0.034535	0.120059	0.097691
4	0.147513	0.167164	0.257389		0.377563	0.301587	0.350515		0.27883	0.273733	0.271493		0.115578	0.221636	0.186323		0.112727	0.134228	0		0.094595	0.163982	0.232682
5	0.253859	0.247761	0.277094		0.268999	0.259921	0.221649		0.201951	0.197235	0.20362		0.180905	0.221636	0.209118		0.250909	0.217002	0.00114416		0.132132	0.191801	0.223801
6	0.19554	0.247761	0.192118		0.148372	0.176587	0.146907		0.133678	0.148387	0.103167		0.201005	0.167986	0.201189		0.181818	0.210291	0.01373		0.172673	0.156662	0.206039
7	0.161235	0.134328	0.107143		0.062726	0.071429	0.118557		0.094091	0.095853	0.089593		0.162814	0.103782	0.152626		0.181818	0.174497	0.0789474		0.205706	0.166911	0.115453
8	0.090909	0.077612	0.049261		0.030157	0.049603	0.041237		0.051635	0.057143	0.033484		0.096482	0.063325	0.07334		0.076364	0.089485	0.176201		0.124625	0.101025	0.071048
9	0.070326	0.044776	0.027094		0.018094	0.039683	0.033505		0.033276	0.023963	0.013575		0.037186	0.031662	0.031715		0.076364	0.049217	0.171625		0.132132	0.036603	0.017762
10	0.037736	0.029851	0.011084		0.006031	0.017857	0.010309		0.014343	0.020276	0.006335		0.024121	0.014072	0.015857		0.04	0.044743	0.189931		0.042042	0.027818	0.010657
11	0.025729	0.010448	0.013547		0.003619	0.005952	0.002577		0.008032	0.004608	0		0.011055	0.010554	0.002973		0.010909	0.020134	0.131579		0.031532	0	0.001776
12	0.005146	0.001493	0.002463		0.001206	0	0		0.006311	0.00553	0		0.00402	0	0.000991		0.007273	0.01566	0.0961098		0.006006	0.002928	0
13	0	0	0.003695		0	0.001984	0		0.002295	0.002765	0		0.00201	0	0.000991		0	0.006711	0.0560641		0.003003	0	0
14	0	0	0		0	0.001984	0		0	0.001843	0		0	0	0		0	0	0.0411899		0.003003	0	0
15	0	0	0		0	0	0		0	0	0		0	0	0		0	0	0.0160183		0.001502	0	0
16	0	0	0		0	0	0		0	0	0		0	0	0.000991		0.007273	0	0.00686499		0	0	0
17	0	0	0		0	0	0		0	0	0		0	0	0.000991		0	0	0.00572082		0	0	0
18	0	0	0		0	0	0		0	0	0		0	0	0		0	0	0.00457666		0	0	0
19	0	0	0		0	0	0		0	0	0		0	0	0		0	0	0.00228833		0	0	0
20	0	0	0		0	0	0		0	0	0		0	0	0		0	0	0.00686499		0	0	0
21	0	0	0		0	0	0		0	0	0		0	0	0		0	0	0		0	0	0
22	0	0	0		0	0	0		0	0	0		0	0	0		0	0	0		0	0	0
23	0	0	0		0	0	0		0	0	0		0	0	0		0	0	0		0	0	0
24	0	0	0		0	0	0		0	0	0		0	0	0		0	0	0.00114416		0	0	0
25	0	0	0		0	0	0		0	0	0		0	0	0		0	0			0	0	0

## Sheet: Fig 8l
Ave. Distance µm of TC from next PV
231-GFP/NHDF-DsRed	231-GFP/NHDF-Snai1	231-GFP/NHDF-Twist1
13.05	6.09	11.31
14.79	7.83	13.05
14.79	11.31	13.05
