# Supplementary material for: A vascularized breast cancer spheroid platform for the ranked evaluation of tumor microenvironment-targeted drugs by light sheet fluorescence microscopy
Source: Nat Commun. 2024 Apr 27;15:3599. doi: 10.1038/s41467-024-48010-z (PMC11055956; doi:10.1038/s41467-024-48010-z)
Supplement: Supplementary file 22 — Source Data [file 41467_2024_48010_MOESM22_ESM.zip › Source Data file Suppl. Fig. 2.xlsx]

## Sheet: Suppl. Fig. 2b
Growth of VTS
	VTS diameter/ µm
Days of Cultivation	MCF7						MDA-MB-231						MDA-MB435s
3	525.195	555.43	537.748	532.23	511.302	502.642	592.394	573.477	552.454	532.454	765.895	582.391	481.623	513.013	577.869	630.365	550.806	588.7
6	496.549	510.613	558.076	516.184	554.309	557.057	552.207	540.505	544.327	531.411	500.215	503.098	454.788	548.424	448.393	443.118	481.914	508.699
9	557.008	539.479	552.527	527.73	538.443	586.43	472.768	711.249	522.704	490.365	503.946	1411,38*	497.424	520.972	485.174	486.245	467.065	448.765
12	635.343	640.607	589.798	597.337	609.282	590.916	505.188	550.562	498.059	506.687	481.361	535.607	533.573	490.817	513.015	501.304	491.448	498.904
