# Supplementary material for: A vascularized breast cancer spheroid platform for the ranked evaluation of tumor microenvironment-targeted drugs by light sheet fluorescence microscopy
Source: Nat Commun. 2024 Apr 27;15:3599. doi: 10.1038/s41467-024-48010-z (PMC11055956; doi:10.1038/s41467-024-48010-z)
Supplement: Supplementary file 22 — Source Data [file 41467_2024_48010_MOESM22_ESM.zip › Source Data file Suppl. Fig. 4.xlsx]

## Sheet: Suppl. Fig. 4a
VTS Volume /µm3
with THP1	w/o THP1
39302100	35052900
33531400	38357600
30249100	28470500

## Sheet: Suppl. Fig. 3b
Cell Density in VTS
	Cell/mm3
Group	MDA-MB-231			Fibroblasts
with THP1	604260	488796	521603	567693	557984	671707
w/o THP1	819333	690346	735147	829318	757607	862296
	0.0147088			0.0104125

## Sheet: Suppl. Fig. 4c
% CD31+ Vol of VTS
with THP1	w/o THP1
16.7275	12.3073
18.0205	10.4755
21.0216	11.1332

## Sheet: Suppl. Fig. 4d
Pv homogeneity in VTS
	Rel. Frequency
Dystance from nearest PV/µm	with THP1			w/o THP1
1	0.0279826	0.03022	0.0277486	0.0290323	0.0287032	0.0334375
2	0.0235599	0.0256428	0.023111	0.024743	0.0245384	0.0290739
3	0.0260874	0.0285675	0.0252629	0.0269107	0.0269296	0.0323406
4	0.0271118	0.0294947	0.0258753	0.0279403	0.0278491	0.0335819
5	0.0322173	0.0349738	0.0305929	0.0333766	0.0332174	0.0400592
6	0.0272191	0.0294008	0.0256875	0.0279996	0.0276819	0.0334119
7	0.033893	0.0361925	0.0320529	0.0349873	0.0343641	0.0411289
8	0.0318905	0.0337528	0.0301066	0.0329562	0.0319897	0.0377987
9	0.0355626	0.0369279	0.033793	0.036693	0.0354305	0.0409346
10	0.0319314	0.0327186	0.0304856	0.0331952	0.0320017	0.0358784
11	0.0333833	0.033562	0.0319852	0.034248	0.0331739	0.0360601
12	0.0348891	0.0344218	0.0336077	0.0356579	0.0348667	0.0365695
13	0.0360651	0.034764	0.0346739	0.0362781	0.0358189	0.0365737
14	0.0328434	0.0310397	0.0317165	0.0323144	0.0325202	0.032303
15	0.0342494	0.0318068	0.0330053	0.0327833	0.0336223	0.0325282
16	0.0328478	0.0300848	0.0317629	0.0308621	0.0321146	0.0300229
17	0.0336751	0.03068	0.0327002	0.0315135	0.0329559	0.0299222
18	0.0307397	0.0279793	0.0300704	0.0288183	0.0300782	0.0266644
19	0.0308716	0.0280563	0.0305124	0.0290408	0.0300537	0.0262398
20	0.0290732	0.0264528	0.0288393	0.0274246	0.0280338	0.0241925
21	0.0276662	0.0254624	0.0277366	0.0265196	0.0267482	0.022701
22	0.025494	0.0239586	0.0259922	0.0248082	0.0247253	0.0207074
23	0.02402	0.0231682	0.0250194	0.0239146	0.0235209	0.0194191
24	0.0219405	0.0218888	0.0235595	0.0225693	0.02181	0.0180078
25	0.0208335	0.0213929	0.022673	0.0221318	0.0210261	0.0172855
26	0.0190464	0.019954	0.0209446	0.0205592	0.0192425	0.015953
27	0.0176616	0.0186346	0.019294	0.0191322	0.0176683	0.0147757
28	0.0162387	0.0170985	0.0174656	0.0175378	0.015917	0.0134873
29	0.0161845	0.0170063	0.0172092	0.0174361	0.0154898	0.0134533
30	0.0143143	0.0149425	0.0149601	0.0153191	0.0133937	0.0118945
31	0.0146216	0.0150115	0.0149519	0.0153835	0.0132891	0.0120724
32	0.013082	0.013273	0.013149	0.0135059	0.0116587	0.0107582
33	0.0128114	0.0126288	0.0126299	0.0128825	0.011165	0.0104549
34	0.0118651	0.0114436	0.0115351	0.0115937	0.0101344	0.0096058
35	0.0111996	0.0105732	0.010862	0.0106886	0.00943052	0.00897063
36	0.0106373	0.00985594	0.0103259	0.0099005	0.00880729	0.00836764
37	0.00979454	0.00902828	0.00957582	0.00895008	0.00806318	0.00759197
38	0.00927822	0.00849982	0.00918906	0.00829942	0.00760804	0.00711053
39	0.00856482	0.00777322	0.00861249	0.00754758	0.00705506	0.00647456
40	0.0077714	0.00698602	0.00797129	0.00677405	0.0064651	0.00584716
41	0.00736175	0.0065857	0.00766014	0.00637572	0.00620046	0.00554467
42	0.00658494	0.00596671	0.00691693	0.00566774	0.00567034	0.00503283
43	0.0061116	0.00561425	0.00649037	0.00521626	0.00538714	0.00479141
44	0.00546845	0.00508816	0.00581437	0.00458715	0.00494901	0.00439807
45	0.00496322	0.00469414	0.00527764	0.00408444	0.00462506	0.00412113
46	0.00444286	0.00428092	0.0047761	0.00358837	0.00427082	0.00383605
47	0.00402271	0.00395825	0.00441317	0.00319452	0.00404852	0.00363447
48	0.0035418	0.00360044	0.00404944	0.00281827	0.00378485	0.0034165
49	0.00309297	0.00328897	0.00368543	0.00247354	0.00355593	0.00320586
50	0.00264539	0.00294128	0.00329871	0.00217395	0.00330079	0.00299809
51	0.00231163	0.00266964	0.00295856	0.00194264	0.00309672	0.00286556
52	0.00195756	0.00232376	0.00255804	0.00167099	0.00281049	0.00262768
53	0.00173432	0.00211706	0.00236906	0.0015071	0.00267848	0.00257456
54	0.00141892	0.00178476	0.00201299	0.00129127	0.0024063	0.00232762
55	0.00124607	0.00161131	0.00183013	0.00120777	0.00233897	0.00229202
56	0.000999598	0.0013622	0.00153715	0.00106219	0.00214499	0.00210546
57	0.000801061	0.00117522	0.00131258	0.000965586	0.00201284	0.00196977
58	0.000622552	0.00102377	0.00111529	0.000894126	0.00189832	0.00185186
59	0.000482165	0.000859723	0.000918165	0.000812162	0.00174483	0.00170041
60	0.000367704	0.000750497	0.000775354	0.0007653	0.00165664	0.00161243
61	0.000254376	0.000620548	0.000635787	0.000691343	0.00151003	0.00146271
62	0.000164378	0.00051877	0.000534106	0.000641598	0.00140817	0.00135894
63	0.000106039	0.00042606	0.000441907	0.0005977	0.00131909	0.00126366
64	6.84595e-05	0.000335874	0.000352952	0.000530009	0.00117888	0.00111848
65	5.06959e-05	0.000283801	0.000292983	0.000491895	0.00109767	0.00106024
66	3.29559e-05	0.000219979	0.000229354	0.0004118	0.000925477	0.000934414
67	1.85657e-05	0.000180215	0.000183858	0.000360943	0.000815288	0.000864249
68	7.26586e-06	0.000139672	0.000133703	0.000303465	0.000690937	0.000776929
69	1.20311e-06	0.000104988	8.78325e-05	0.000251739	0.000576274	0.000686223
70	0	7.59441e-05	5.07366e-05	0.000213495	0.000490009	0.000604315
71	0	4.85207e-05	2.73645e-05	0.000178925	0.000410695	0.000535881
72	0	2.24685e-05	1.09375e-05	0.000150734	0.000345986	0.000464906
73	0	6.63771e-06	1.70508e-06	0.000126828	0.000291114	0.000397907
74	0	3.42792e-07	0	0.000105741	0.000242712	0.000320932
75	0	0	0	9.1597e-05	0.000210247	0.000265455
76	0	0	0	7.57455e-05	0.000173862	0.000206813
77	0	0	0	6.2987e-05	0.000144577	0.000161129
78	0	0	0	5.19683e-05	0.000119285	0.000124206
79	0	0	0	4.14329e-05	9.51028e-05	0.000112021
80	0	0	0	3.15579e-05	7.24364e-05	0.000103701
81	0	0	0	2.36966e-05	5.4392e-05	9.79583e-05
82	0	0	0	1.66086e-05	3.81225e-05	9.23259e-05
83	0	0	0	1.09059e-05	2.50329e-05	8.51843e-05
84	0	0	0	6.05706e-06	1.39031e-05	7.88157e-05
85	0	0	0	2.60969e-06	5.99014e-06	7.44718e-05
86	0	0	0	5.47713e-07	1.25719e-06	6.75143e-05
87	0	0	0	0	0	4.73778e-05
88	0	0	0	0	0	3.27264e-05
89	0	0	0	0	0	2.0615e-05
90	0	0	0	0	0	9.05589e-06
91	0	0	0	0	0	3.46038e-06
92	0	0	0	0	0	5.52189e-07
93	0	0	0	0	0	0
94	0	0	0	0	0	0
95	0	0	0	0	0	0
96	0	0	0	0	0	0
97	0	0	0	0	0	0
98	0	0	0	0	0	0
99	0	0	0	0	0	0
100	0	0	0	0	0	0
101	0	0	0	0	0	0
102	0	0	0	0	0	0
103	0	0	0	0	0	0
104	0	0	0	0	0	0
105	0	0	0	0	0	0
106	0	0	0	0	0	0
107	0	0	0	0	0	0
108	0	0	0	0	0	0
109	0	0	0	0	0	0
110	0	0	0	0	0	0
111	0	0	0	0	0	0
112	0	0	0	0	0	0
113	0	0	0	0	0	0
114	0	0	0	0	0	0
115	0	0	0	0	0	0
116	0	0	0	0	0	0
117	0	0	0	0	0	0
118	0	0	0	0	0	0
119	0	0	0	0	0	0
120	0	0	0	0	0	0
121	0	0	0	0	0	0
122	0	0	0	0	0	0
123	0	0	0	0	0	0
124	0	0	0	0	0	0
125	0	0	0	0	0	0
126	0	0	0	0	0	0
127	0	0	0	0	0	0
128	0	0	0	0	0	0
129	0	0	0	0	0	0
130	0	0	0	0	0	0
