# Supplementary material for: A vascularized breast cancer spheroid platform for the ranked evaluation of tumor microenvironment-targeted drugs by light sheet fluorescence microscopy
Source: Nat Commun. 2024 Apr 27;15:3599. doi: 10.1038/s41467-024-48010-z (PMC11055956; doi:10.1038/s41467-024-48010-z)
Supplement: Supplementary file 22 — Source Data [file 41467_2024_48010_MOESM22_ESM.zip › Source Data file Suppl. Fig. 5.xlsx]

## Sheet: Suppl. Fig 5a
PCA between reproduced experiments using the same TC-line to generate VTSs.
	PC 2
PC1	MDA-MB-435s Exp1	MDA-MB-435s Exp2	MDA-MB-435s Exp3	MDA-MB-231 Exp1	MDA-MB-231 Exp2	MDA-MB-231 Exp3	MCF7 Exp1	MCF7 Exp2
0.255127	-0.057051
0.252762	0.0726887
0.260697	0.109821
0.291717		-0.091695
0.294701		-0.067979
0.253383		-0.023197
0.269747			-0.006206
0.269936			-0.061275
0.1933			-0.04633
-0.160444				0.297635
-0.174782				0.181618
-0.102258				0.328119
-0.138526					0.23129
-0.118402					0.13063
-0.089591					0.262823
-0.0356221						0.320965
-0.00967141						0.282318
-0.0847783						0.335222
-0.210228							-0.292355
-0.216555							-0.263413
-0.264365							-0.244165
-0.224216								-0.203894
-0.198431								-0.128663
-0.12943								-0.152737

## Sheet: Suppl. Fig. 5b
Standard deviation of the mean (SDm) obtained from independent experiments with the same tumor cell line
	SDm
Parameter	MDA-MB-435s	MDA-MB-231	MCF7	Inter Tumormodels
1	6.37935	5.45483	25.3916	46.3234
2	8.52401	5.89198	17.3225	11.086
3	3.37688	2.16582	0.743156	2.36344
4	6.14965	5.98976	19.6949	33.5218
5	1.87978	4.20947	13.7787	7.41035
6	12.3718	3.29791	29.2255	28.924
7	2.6454	10.0983	20.0723	79.0531
8	6.87655	7.26214	15.2637	22.1799
9	2.65886	3.81155	4.08459	3.13802
10	5.02971	10.1957	23.9008	64.3368
11	5.53922	8.01774	11.06	8.95466
12	5.93239	9.37208	5.75246	7.43546
13	5.74688	11.1756	1.31606	19.2281
14	4.95646	13.6401	13.2571	36.665
15	1.1097	4.71084	11.0074	12.655
16	5.59128	12.9956	5.9647	13.6194
17	14.8337	16.1106	22.8523	22.1049
18	11.8674	6.9438	26.8147	29.0281
19	7.01413	7.79669	17.5751	28.3145
20	0.260565	8.30928	4.95966	18.8997
21	4.35771	14.3387	12.8631	15.4781
22	7.71157	10.7587	11.6365	27.8982
23	1.58228	2.4695	9.60762	16.476
24	3.18737	10.5776	8.36507	13.5748
25	11.8674	6.9438	24.2066	32.1303
26	7.14743	1.62506	3.88335	5.42199
27	4.56977	4.13917	9.50441	8.79913
28	6.11149	4.72214	2.16218	5.79734
29	5.76539	2.66106	29.3657	30.0257
30	6.25206	5.58687	6.16604	6.97637
31	0.262781	0.765769	10.5449	5.67296
32	4.52924	14.234	10.8554	23.2194
33	8.48171	4.97298	5.9417	35.4953
34	4.56164	9.17249	5.92434	11.9462
35	2.00566	41.5385	13.24	44.8992
36	7.70605	3.1026	8.60041	17.5319
37	0.174969	5.09265	2.97534	3.20738
38	3.91806	9.81824	4.19519	41.18
39	2.09105	4.25758	14.7704	16.2178
40	0.887381	2.95271	17.4266	44.1413
41	2.64002	9.45205	1.75406	27.2898
42	1.71964	3.34386	2.61796	2.46909
43	3.89675	3.60736	6.49224	4.32753
44	2.77121	3.04239	7.52215	23.3275
45	3.06637	2.16942	4.33985	12.398
46	1.90449	11.5078	10.0922	11.1358
