# Supplementary material for: A vascularized breast cancer spheroid platform for the ranked evaluation of tumor microenvironment-targeted drugs by light sheet fluorescence microscopy
Source: Nat Commun. 2024 Apr 27;15:3599. doi: 10.1038/s41467-024-48010-z (PMC11055956; doi:10.1038/s41467-024-48010-z)
Supplement: Supplementary file 22 — Source Data [file 41467_2024_48010_MOESM22_ESM.zip › Source Data file Suppl. Fig. 6.xlsx]

## Sheet: Suppl. Fig. 6b
VTS volume under hypoxia
20% O2	2% O2
13040100	24241800
11214500	19132600
9267820	17119300

## Sheet: Suppl. Fig. 6c
VTS composition under hypoxia
	Rel. Volume
Oxygen level	Fibroblasts			Tumor cells			CD31+ ECs			CD11b+ Macs
20% O2	49.3269	48.1353	48.6665	25.7819	26.6175	21.0374	23.1331	23.6317	28.3955	1.75808	1.61547	1.90067
2% O2	43.7274	31.9896	46.503	40.7223	56.2066	38.8123	14.316	10.6644	13.5801	1.23438	1.13943	1.10464

## Sheet: Suppl. Fig. 6d
PV heterogeneity within VTS under hypoxia
	Rel. Frequency
Distance from nearest PV/ µm	20% O2			2% O2
1	0.0458768	0.0490734	0.0847306	0.025638	0.026783	0.030257
2	0.0447632	0.0483201	0.0773837	0.026696	0.026985	0.032088
3	0.0476242	0.051235	0.0757357	0.029872	0.029927	0.036317
4	0.0502865	0.0538434	0.0728852	0.033098	0.033163	0.040389
5	0.0536708	0.0566492	0.0709283	0.036404	0.036545	0.044516
6	0.0556507	0.05739	0.0675623	0.03884	0.03891	0.047137
7	0.0566022	0.0565721	0.0637063	0.04078	0.040754	0.048825
8	0.0586927	0.0567395	0.0613239	0.043293	0.043319	0.051362
9	0.0582606	0.0543696	0.0565666	0.043946	0.044081	0.051587
10	0.0578313	0.0525218	0.0527453	0.044746	0.044911	0.051755
11	0.0552608	0.0493373	0.0477185	0.044458	0.044676	0.050708
12	0.0524673	0.0462327	0.0430495	0.044321	0.044589	0.049821
13	0.0496215	0.0436575	0.0388872	0.044505	0.044769	0.049462
14	0.0433235	0.0387284	0.0325451	0.041753	0.04195	0.046049
15	0.0390576	0.0358162	0.028399	0.040965	0.040955	0.044914
16	0.0335402	0.0316793	0.0237978	0.038558	0.038274	0.041786
17	0.0291582	0.0282976	0.0203675	0.037175	0.036568	0.039677
18	0.0240948	0.0242412	0.01685	0.034513	0.033534	0.035612
19	0.0199411	0.0208715	0.0139223	0.032399	0.031124	0.032021
20	0.0161048	0.0176696	0.0113461	0.030047	0.028665	0.028285
21	0.0130332	0.0153072	0.0092436	0.028159	0.026697	0.024962
22	0.00996768	0.0129179	0.00723653	0.025401	0.024055	0.02107
23	0.00759317	0.0111643	0.0057232	0.023206	0.022005	0.017946
24	0.0058187	0.00954645	0.0044658	0.020793	0.019883	0.015063
25	0.00469582	0.00833397	0.00348614	0.018936	0.018467	0.012848
26	0.00369855	0.00690885	0.00255601	0.016649	0.016594	0.010591
27	0.00299615	0.00570443	0.00184295	0.014736	0.015007	0.008699
28	0.00249601	0.0047393	0.001316	0.01301	0.013616	0.00713
29	0.00217867	0.00415532	0.000965206	0.011592	0.012496	0.005909
30	0.00191383	0.00365362	0.000732299	0.010066	0.011248	0.004776
31	0.00175969	0.0032349	0.000564186	0.00873	0.010189	0.003879
32	0.00162667	0.00283037	0.000423072	0.007447	0.009019	0.003108
33	0.00153113	0.00252269	0.000298882	0.006441	0.008027	0.002474
34	0.00143092	0.00224994	0.000190301	0.005536	0.007128	0.001939
35	0.00129451	0.00200193	0.000142884	0.004672	0.006268	0.00153
36	0.00116063	0.00177926	0.000112982	0.00396	0.005465	0.001222
37	0.00105441	0.00156127	8.54402e-05	0.003342	0.004631	0.000972
38	0.000985494	0.00138284	6.39554e-05	0.002904	0.003867	0.000776
39	0.000916465	0.00121753	4.44216e-05	0.002561	0.00322	0.000617
40	0.000853591	0.00104813	2.86767e-05	0.00224	0.002634	0.000483
41	0.000788596	0.000935761	1.69474e-05	0.001997	0.002102	0.00039
42	0.000743597	0.00083651	7.30529e-06	0.001771	0.001648	0.000315
43	0.000712999	0.000768145	2.06454e-06	0.001597	0.001291	0.000248
44	0.000701219	0.000717086	1.36123e-07	0.001437	0.000975	0.00018
45	0.00069745	0.00068522	0	0.001279	0.000719	0.000124
46	0.000704842	0.000656246	0	0.001147	0.000532	7.9e-05
47	0.000704989	0.000634528	0	0.001036	0.000388	4.7e-05
48	0.000701072	0.000606903	0	0.000938	0.000269	2.8e-05
49	0.000693504	0.000579767	0	0.000852	0.000177	1.6e-05
50	0.00069156	0.000556309	0	0.000773	0.000113	7e-06
51	0.000680723	0.000529762	0	0.000683	7.7e-05	2e-06
52	0.000676659	0.000515643	0	0.000591	6e-05	2.3937e-07
53	0.000675481	0.000507211	0	0.000508	5.1e-05	0
54	0.00065893	0.000480688	0	0.000424	4.7e-05	0
55	0.000668177	0.000459142	0	0.000378	4.8e-05	0
56	0.000651067	0.00043409	0	0.00033	4.8e-05	0
57	0.000639552	0.000417422	0	0.000296	4.9e-05	0
58	0.000605568	0.000398081	0	0.000263	4.8e-05	0
59	0.000583157	0.000382148	0	0.000233	4.7e-05	0
60	0.000564191	0.000373594	0	0.000196	4.5e-05	0
61	0.000543812	0.000359499	0	0.00014	4.2e-05	0
62	0.000529323	0.000343345	0	0.000101	3.9e-05	0
63	0.000515453	0.00032175	0	8.8e-05	3.6e-05	0
64	0.000512419	0.000301282	0	8.3e-05	3.2e-05	0
65	0.0005113	0.000282702	0	7.7e-05	2.9e-05	0
66	0.000513332	0.000264195	0	7.1e-05	2.5e-05	0
67	0.000515482	0.000253262	0	6.5e-05	2.1e-05	0
68	0.000520901	0.000245884	0	5.9e-05	1.7e-05	0
69	0.000519369	0.000238212	0	5.2e-05	1.3e-05	0
70	0.000524081	0.00023451	0	4.6e-05	9e-06	0
71	0.000530001	0.00023098	0	3.8e-05	6e-06	0
72	0.00053483	0.000227965	0	3e-05	2e-06	0
73	0.000531768	0.000225293	0	2.1e-05	1.10414e-07	0
74	0.000535449	0.000224558	0	1.1e-05	0	0
75	0.000540897	0.000208282	0	2e-06	0	0
76	0.000546875	0.000188329	0	0	0	0
77	0.000553825	0.000187912	0	0	0	0
78	0.000564191	0.000187152	0	0	0	0
79	0.000582303	0.000186981	0	0	0	0
80	0.000583451	0.000187324	0	0	0	0
81	0.000588075	0.000188942	0	0	0	0
82	0.000596527	0.000189947	0	0	0	0
83	0.000594112	0.000190706	0	0	0	0
84	0.000592433	0.000192177	0	0	0	0
85	0.00058778	0.000192226	0	0	0	0
86	0.000582067	0.000192349	0	0	0	0
87	0.000571465	0.000191442	0	0	0	0
88	0.00055038	0.000189775	0	0	0	0
89	0.000520754	0.000197423	0	0	0	0
90	0.000495103	0.000203134	0	0	0	0
91	0.000472663	0.000218283	0	0	0	0
92	0.000447042	0.000229044	0	0	0	0
93	0.000421921	0.000239584	0	0	0	0
94	0.000402662	0.000242256	0	0	0	0
95	0.000389174	0.000242722	0	0	0	0
96	0.000363729	0.000235074	0	0	0	0
97	0.000338727	0.000232892	0	0	0	0
98	0.000309631	0.000231054	0	0	0	0
99	0.000305655	0.000228235	0	0	0	0
100	0.000297733	0.000226862	0	0	0	0
101	0.000290872	0.000234559	0	0	0	0
102	0.000281418	0.000240393	0	0	0	0
103	0.000276648	0.000248874	0	0	0	0
104	0.000265663	0.000254292	0	0	0	0
105	0.000257535	0.000255125	0	0	0	0
106	0.000248111	0.000256792	0	0	0	0
107	0.000236361	0.0002589	0	0	0	0
108	0.000224287	0.000255909	0	0	0	0
109	0.000209739	0.000251326	0	0	0	0
110	0.000199166	0.000241006	0	0	0	0
111	0.000195809	0.000229068	0	0	0	0
112	0.000198842	0.000216273	0	0	0	0
113	0.000202612	0.000200193	0	0	0	0
114	0.000206381	0.000183794	0	0	0	0
115	0.000206794	0.000161561	0	0	0	0
116	0.000206057	0.000132833	0	0	0	0
117	0.000205233	7.96163e-05	0	0	0	0
118	0.000202494	4.2431e-05	0	0	0	0
119	0.000197988	3.2675e-05	0	0	0	0
120	0.000193365	2.66205e-05	0	0	0	0
121	0.00018665	2.14729e-05	0	0	0	0
122	0.000181644	1.62762e-05	0	0	0	0
123	0.000178228	1.1815e-05	0	0	0	0
124	0.000170983	7.94202e-06	0	0	0	0
125	0.000166507	4.65736e-06	0	0	0	0
126	0.000158703	1.78941e-06	0	0	0	0
127	0.000155287	1.96099e-07	0	0	0	0
128	0.000148749	0	0	0	0	0
129	0.000142888	0	0	0	0	0
130	0.000137146	0	0	0	0	0
131	0.000131344	0	0	0	0	0
132	0.000125543	0	0	0	0	0
133	0.000120301	0	0	0	0	0
134	0.00011497	0	0	0	0	0
135	0.000109375	0	0	0	0	0
136	0.000103132	0	0	0	0	0
137	9.75658e-05	0	0	0	0	0
138	9.20588e-05	0	0	0	0	0
139	8.54032e-05	0	0	0	0	0
140	7.7982e-05	0	0	0	0	0
141	7.08258e-05	0	0	0	0	0
142	6.20499e-05	0	0	0	0	0
143	5.23316e-05	0	0	0	0	0
144	4.2201e-05	0	0	0	0	0
145	3.19231e-05	0	0	0	0	0
146	2.26171e-05	0	0	0	0	0
147	1.22804e-05	0	0	0	0	0
148	1.91421e-06	0	0	0	0	0
149
150

## Sheet: Suppl. Fig. 6f
PV-network complexity under hypoxia
	Rel. Frequency
Branch level	20% O2				2% O2
1	0.099415	0.08658	0.074951		0.187879	0.109375	0.197101
2	0.261988	0.257576	0.189349		0.391919	0.285937	0.369565
3	0.304094	0.271645	0.238659		0.282828	0.289063	0.257971
4	0.196491	0.199134	0.209073		0.09697	0.19375	0.098551
5	0.094737	0.098485	0.142012		0.026263	0.09375	0.04058
6	0.036257	0.049784	0.079882		0.012121	0.025	0.018841
7	0.007018	0.016234	0.035503		0.00202	0.003125	0.004348
8	0	0.010823	0.021696		0	0	0.007246
9	0	0.008658	0.00789		0	0	0.004348
10	0	0.001082	0.000986		0	0	0.001449
11	0	0	0		0	0	0
12	0	0	0		0	0	0

## Sheet: Suppl. Fig. 6g
Distribution PV-diameter under hypoxia
	Rel. Frequency
Bin Center/ PV segment diameter/µm	MDA-MB-435s Hypoxia				MCF7
2	0	0	0		0.01216	0.015516	0.026606
2.5	0	0	0		0.011445	0.021722	0.024771
3	0.016162	0.082813	0.018841		0.026466	0.020171	0.025688
3.5	0.119192	0.25	0.085507		0.045064	0.028704	0.026606
4	0.105051	0.23125	0.152174		0.052217	0.045772	0.034862
4.5	0.171717	0.15625	0.185507		0.107296	0.05896	0.042202
5	0.129293	0.084375	0.169565		0.134478	0.05896	0.051376
5.5	0.115152	0.078125	0.131884		0.125894	0.06827	0.085321
6	0.084848	0.0375	0.084058		0.135193	0.091544	0.097248
6.5	0.060606	0.023438	0.05942		0.097282	0.093871	0.133945
7	0.042424	0.015625	0.036232		0.08226	0.095423	0.098165
7.5	0.030303	0.009375	0.02029		0.058655	0.079131	0.085321
8	0.030303	0.003125	0.011594		0.043634	0.08301	0.088991
8.5	0.018182	0.001563	0.014493		0.021459	0.051202	0.046789
9	0.016162	0.004688	0.005797		0.021459	0.044996	0.041284
9.5	0.008081	0.007813	0.007246		0.017167	0.027929	0.022018
10	0.00202	0.001563	0.002899		0.003577	0.019395	0.012844
10.5	0.014141	0.003125	0.001449		0	0.018619	0.011927
11	0.00404	0.001563	0.004348		0.001431	0.015516	0.010092
11.5	0.010101	0.004688	0.005797		0.000715	0.013964	0.006422
12	0.012121	0.001563	0		0.000715	0.004655	0.002752
12.5	0	0.001563	0		0	0.008534	0.004587
13	0.00404	0	0.001449		0	0.006206	0.000917
13.5	0.00202	0	0.001449		0	0.002327	0.002752
14	0	0	0		0	0.003879	0
14.5	0.00202	0	0		0	0.004655	0.001835
15	0	0	0		0	0.002327	0.000917
15.5	0.00202	0	0		0	0.003103	0
16	0	0	0		0	0.000776	0
16.5	0	0	0		0	0.001552	0
17	0	0	0		0	0.000776	0
17.5	0	0	0		0	0	0
18	0	0	0		0	0	0
18.5	0	0	0		0	0.000776	0
19	0	0	0		0	0	0
