# Supplementary material for: A vascularized breast cancer spheroid platform for the ranked evaluation of tumor microenvironment-targeted drugs by light sheet fluorescence microscopy
Source: Nat Commun. 2024 Apr 27;15:3599. doi: 10.1038/s41467-024-48010-z (PMC11055956; doi:10.1038/s41467-024-48010-z)
Supplement: Supplementary file 22 — Source Data [file 41467_2024_48010_MOESM22_ESM.zip › Source Data file Suppl. Fig. 7.xlsx]

## Sheet: Suppl. Fig. 7c
VTS size under anti-angiogenic therapy
	MDA-MB-435s					MDA-MB-231
	CTRL	Axitinib	LDC1267	DesOH LY-411575		Control	Axitinib	LDC1267	DesOH LY-411575
	23784300	19426100	24457400	22330600		26163100	30244300	27952800	14763300
	27092400	18060200	26020100	21398900		25656200	28976000	43959700	17810000
	22397500	21488000		21012800		25186600	24817800	27511300	19919400

## Sheet: Suppl. Fig. 7d
Composition of VTS under anti-angiogenic treatment
	MDA-MB-435s														MDA-MB-231
Treatment	CD31+ ECs			Fibroblasts			Tumor Cells			CD11b+ Macrophages				Treatment	Fibroblasts			Tumor cells			CD31+ ECs			CD11b+ Φs
CTRL	20.0156	20.0807	19.2329	35.398	37.4502	41.1214	40.2987	38.3584	38.0939	4.28768	4.11069	1.55186		CTRL	41.6073	36.6439	31.8997	41.9282	45.0908	49.3228	14.0964	16.2168	16.9805	2.36808	2.04847	1.797
Axitinib	9.09771	14.9439	13.4842	12.2726	8.59738	16.1191	77.7866	74.5987	69.1895	0.843055	1.86	1.20715		Axitinib	39.6493	37.5014	26.5615	48.1072	47.6504	63.615	10.6458	13.1323	9.14384	1.59767	1.71581	0.679639
LDC1267	11.9746	12.082		25.9367	16.9854		61.5648	70.1016		0.523841	0.831009			LDC1267	21.6977	27.2749	23.031	68.7234	63.4825	65.7937	7.91182	6.8755	8.31938	1.6671	2.36714	2.85591
DesOH LY-411575	8.80996	7.88684	8.30367	42.6548	56.9206	56.2904	45.7152	32.4268	34.042	2.81998	2.76578	1.36399		DesOH LY-411575	1.96035	0.378929	2.28413	71.1659	73.3293	73.2232	25.6613	23.8285	23.461	1.21242	2.46333	1.03168
