# Supplementary material for: A vascularized breast cancer spheroid platform for the ranked evaluation of tumor microenvironment-targeted drugs by light sheet fluorescence microscopy
Source: Nat Commun. 2024 Apr 27;15:3599. doi: 10.1038/s41467-024-48010-z (PMC11055956; doi:10.1038/s41467-024-48010-z)
Supplement: Supplementary file 22 — Source Data [file 41467_2024_48010_MOESM22_ESM.zip › Source Data file Suppl. Fig. 8.xlsx]

## Sheet: Suppl. Fig. 8a
PCA VTS under treatment
	MDA-MB-231
		PC2 by Treatment Group
Treatment Group	PC1	AXI	LDC1267	βAPN	Minoxidil	UK 383367	CTRL	DesOH LY-411575	Pirfenidone	Pomalidomide	RS-504393	ZD-7155
Axitinib 1	0.26988	0.04053
Axitinib 2	0.271046	0.045462
Axitinib 3	0.273313	0.051136
LDC1287 1	0.270156		0.083382
LDC1287 2	0.27139		0.068411
LDC1287 3	0.272347		0.072685
BAPN 1	0.258564			0.107807
BAPN 2	0.264292			0.107369
BAPN 3	0.264064			0.109942
Minoxidil 1	0.261714				0.111342
Minoxidil 2	0.257097				0.106271
Minoxidil 3	0.218583				0.118896
463 UK 383367 1	0.079743					-0.24182
463 UK 383367 2	0.046773					-0.24122
463 UK 383367 3	0.073284					-0.2649
484 Control 1	0.007141						0.021522
484 Control 2	-0.03425						0.036721
484 Control 3	-0.01702						0.026068
484 Notch-Inh 1	-0.07429							0.2071
484 Notch-Inh 2	-0.06102							0.164858
484 Notch-Inh 3	-0.06715							0.198691
484 Pirfenidone 1	-0.05061								0.2186
484 Pirfenidone 2	-0.05204								0.175471
484 Pirfenidone 3	-0.01806								0.234648
484 Pomalidomide 1	-0.06121									0.259063
484 Pomalidomide 2	-0.06708									0.247308
484 RS 1	-0.09104										0.096755
484 RS 2	-0.12568										0.137543
484 RS 3	-0.15319										0.141484
484 ZD 1	-0.03982											-0.03643
484 ZD 2	-0.08979											-0.1055
484 ZD 3	-0.0922											-0.01647
	MDA-MB-435s
		PC2 by Treatment Group
Treatment Group	PC1	Pirfenidone	Pomalidomide	RS-504393	ZD-7155	AXI	LDC1267	DesOH LY-411575	βAPN	Minoxidil	CTRL	UK 383367
435sPirfenidone 1	-0.02846	0.071383
435s Pirfenidone 2	0.001159	0.263631
435s Pirfenidone 3	-0.00192	0.271849
435s Pomalidomide 1	-0.02239		0.279634
435s Pomalidomide 2	-0.03663		0.249898
435s Pomalidomide 3	-0.01802		0.275722
435s RS 1	0.000233			0.303517
435s RS 2	-0.01206			0.305498
435s RS 3	-0.00465			0.306182
435s ZD 1	-0.0498				0.258711
435s ZD 2	-0.01333				0.310065
435s ZD 3	-0.02802				0.298292
435s Axitinib 1	0.239099					-0.02528
435s Axitinib 2	0.235462					-0.03352
435s Axitinib 3	0.238182					-0.02277
435s LDC1287 1	0.238657						-0.00514
435s LDC1287 2	0.237809						-0.02157
435s Notch-Inh 1	0.23893							-0.01676
435s Notch-Inh 2	0.239017							-0.00572
435s Notch-Inh 3	0.237946							-0.01344
435s BAPN 1	0.242379								0.007334
435s BAPN 2	0.242148								0.01522
435s BAPN 3	0.239112								0.016705
435s Minoxidil 1	0.235094									0.021539
435s Minoxidil 2	0.241996									0.014951
435s Minoxidil 3	0.241828									0.011606
463 435s CTRL 1	-0.08494										-0.10351
463 435s CTRL 2	-0.05776										-0.05868
463 435s CTRL 3	-0.0892										-0.03815
463 435s UK 1	-0.05935											-0.14418
463 435s UK 2	-0.05478											-0.15615
463 435s UK 3	-0.05904											-0.18574
		MCF7
		PC2 by Treatment Group
Treatment Group	PC1	Pirfenidone	Pomalidomide	RS-504393	ZD-7155	CTRL	UK 383367
MCF7 Pirfenidone 1	0.278559	-0.28032
MCF7 Pirfenidone 2	0.237423	-0.09419
MCF7 Pirfenidone 3	0.318983	-0.10847
MCF7 Pomalidomide 1	0.279337		-0.08208
MCF7 Pomalidomide 2	0.29855		-0.29447
MCF7 Pomalidomide 3	0.332054		-0.12515
MCF7 RS 1	0.101475			0.463026
MCF7 RS 2	0.096504			0.443829
MCF7 RS 3	0.12699			0.42735
MCF7 ZD 1	0.060492				0.014996
MCF7 ZD 2	0.093889				0.215334
MCF7 ZD 3	0.023317				0.190919
463 MCF7 CTRL1	-0.25037					-0.03645
463 MCF7 CTRL2	-0.21546					-0.02008
463 MCF7 CTRL3	-0.27777					0.153196
463 MCF7 UK 1	-0.31666						-0.2245
463 MCF7 UK 2	-0.31779						-0.17822
463 MCF7 UK 3	-0.22491						-0.08519

## Sheet: Suppl. Fig. 8b
Celll. Composition VTS under treatment
	MDA-MB-231
Treatment Group	CD31+ ECs			Fibroblasts			Tumor Cells			CD11b+ Φs
CTRL	14.0964	16.2168	16.9805	41.6073	36.6439	31.8997	41.9282	45.0908	49.3228	2.36808	2.04847	1.797
Axitinib	10.6458	13.1323	9.14384	39.6493	37.5014	26.5615	48.1072	47.6504	63.615	1.59767	1.71581	0.679639
LDC1267	7.91182	6.8755	8.31938	21.6977	27.2749	23.031	68.7234	63.4825	65.7937	1.6671	2.36714	2.85591
DesOH LY-411575	25.6613	23.8285	23.461	1.96035	0.378929	2.28413	71.1659	73.3293	73.2232	1.21242	2.46333	1.03168
βAPN	13.9953	21.4424	21.6647	0.446394	7.04636	4.49266	83.9558	69.1185	72.719	1.60248	2.39268	1.12357
Minoxidil	11.26	15.8421	11.9541	4.64759	7.20742	6.04466	82.6588	73.9811	80.095	1.43361	2.96941	1.90617
Pirfenidone	27.7941	21.6896	15.918	5.77698	3.30337	27.0785	62.1636	70.9088	53.5202	4.26542	4.09818	3.48344
Pomalidomide	23.8605	23.3596	23.4763	10.1334	9.50725	9.07634	63.074	64.588	64.8087	2.9321	2.54507	2.6386
RS-504393	21.8067	26.3708	23.1553	6.27764	5.02551	8.58266	69.4575	66.8328	66.4367	2.45817	1.77087	1.82527
ZD-7155	30.0437	34.6635	18.6338	11.9	30.1347	26.2261	53.2614	32.8514	51.7264	4.79493	2.35033	3.41368
UK 383367	6.02871	5.67812	5.06964	28.4885	31.3301	32.632	61.1191	61.2249	60.4978	4.36361	1.76686	1.80059
	MDA-MB-435s
Treatment Group	CD31+ ECs			Fibroblasts			Tumor Cells			CD11b+ Φs
CTRL	20.0156	20.0807	19.2329	35.398	37.4502	41.1214	40.2987	38.3584	38.0939	4.28768	4.11069	1.55186
Axitinib	9.09771	14.9439	13.4842	12.2726	8.59738	16.1191	77.7866	74.5987	69.1895	0.843055	1.86	1.20715
LDC1267	11.9746	12.082	12.1175	25.9367	16.9854	22.8342	61.5648	70.1016	63.5933	0.523841	0.831009	1.45502
DesOH LY-411575	8.80996	7.88684	8.30367	42.6548	56.9206	56.2904	45.7152	32.4268	34.042	2.81998	2.76578	1.36399
βAPN	19.6061	19.8351	16.517	5.85672	13.5778	29.427	70.3806	62.676	51.1903	4.15654	3.91116	2.86566
Minoxidil	4.74575	22.0807	16.8378	73.3871	17.0465	12.4513	20.504	57.6743	66.5748	1.36315	3.19844	4.13611
Pirfenidone	15.1357	13.6501	13.8439	37.3262	38.2285	38.2079	42.9792	43.8856	43.646	4.559	4.23581	4.30216
Pomalidomide	18.1168	13.8143	14.286	32.5438	38.0062	36.533	47.4103	46.831	47.0587	1.9291	1.34846	2.12227
RS-504393	27.5153	26.37	30.2548	42.3635	46.5549	27.5867	25.9826	22.8445	36.1818	4.13852	4.23059	5.97676
ZD-7155	24.8017	25.6938	25.1914	52.9916	47.4244	52.2257	19.8735	23.4962	19.784	2.33312	3.38557	2.79894
UK 383367	9.24627	9.2532	9.63527	38.1615	37.9934	39.0433	52.2686	52.4165	51.8574	0.323591	0.336876	0.464033

## Sheet: Suppl. Fig. 8g
% Change in vessel diameter under treatment
Axitinib				UK 383367					betaAPN
MDA-MB-435s	MDA-MB-231	AT3		MDA-MB-435s	MDA-MB-231	MCF7	AT3		MDA-MB-435s	MDA-MB-231	AT3
28.3436	20.0357	30.8637		26.204	81.1508	9.76692	40.234		15.3586	-0.4767	-6.21245
23.4738	25.4465	31.1789		33.6697	22.2157	20.0417	41.3242		10.5614	15.6316	-3.56123
19.6896	25.2114	21.3547		37.7249	61.1202	68.8758	48.9346		-1.20431	3.2241	-15.8608
		53.9875					36.9672
							23.1895
