# Supplementary material for: A vascularized breast cancer spheroid platform for the ranked evaluation of tumor microenvironment-targeted drugs by light sheet fluorescence microscopy
Source: Nat Commun. 2024 Apr 27;15:3599. doi: 10.1038/s41467-024-48010-z (PMC11055956; doi:10.1038/s41467-024-48010-z)
Supplement: Supplementary file 22 — Source Data [file 41467_2024_48010_MOESM22_ESM.zip › Source Data file Suppl. Fig. 9.xlsx]

## Sheet: Suppl. Fig. 9a
Timecourse cell toxicity
	% luminescence treated/untreated
Days after treatment	MDA-MB-435S			MDA-MB-435S + NHDF			MDA-MB-231 + NHDF
3	28.8646	31.7695	33.3293	42.4895	40.3172	81.3211	65.2978	57.0103	73.9127
4	28.8959	25.0273	25.3615	40.5422	47.3493	50.2607	62.5706	66.2392	48.3871
5	15.6874	7.56725	18.3086	47.1057	32.7283	23.2104	22.3348	26.9508	18.641

## Sheet: Suppl. Fig. 9c
% of GFP + Cells
	MDA-MB-231
	ALDH1A1-/CD44-		ALDH1A1+/CD44-		ALDH1A1-/CD44+		ALDH1A1+/CD44+
2D	73.4	75.9	24.3	23.5	0.26	0	2.09	0.55
- THP1	10	15.4	15.4	28.9	0	0.34	74.6	55.4
+ THP1	40	33.7	18	17.6	0.39	0.53	41.6	48.1
	MCF7
	ALDH1A1-/CD44-		ALDH1A1+/CD44-		ALDH1A1-/CD44+		ALDH1A1+/CD44+
2D	32.5	31	67.2	68.8	0	0	0.26	0.21
- THP1	27.6	23.1	46.3	64.9	0	0	26.1	11.9
+ THP1	20	32	57.6	34.5	0	0	22.4	33.5
	MDA-MB-468
	ALDH1A1-/CD44-		ALDH1A1+/CD44-		ALDH1A1-/CD44+		ALDH1A1+/CD44+
2D	34.2	36.8	62.5	56.7	0.01	0.03	3.29	6.47
- THP1	26.5	18.1	58	69.9	0	0	15.4	12.3
+ THP1	18.7	15.1	70.2	55.9	0.096	0	11	29
