# Supplementary material for: A vascularized breast cancer spheroid platform for the ranked evaluation of tumor microenvironment-targeted drugs by light sheet fluorescence microscopy
Source: Nat Commun. 2024 Apr 27;15:3599. doi: 10.1038/s41467-024-48010-z (PMC11055956; doi:10.1038/s41467-024-48010-z)
Supplement: Supplementary file 22 — Source Data [file 41467_2024_48010_MOESM22_ESM.zip › Source Data file Suppl. Fig. 10.xlsx]

## Sheet: Suppl. Fig. 10a + 10b
Western Blot uncropped images
			MW:
			hTwist1:	20.9 kDa
			hSnai1:	29.1 kDa
			beta-actin:	41.7 kDa

## Sheet: Suppl. Fig 10c
Reliability
	231-GFP/NHDF-DsRed				231-DsRed/NHDF-GFP
	Sample1	Sample 2	Sample 3		Sample1	Sample 2	Sample 3
CD31 Volume %	16.7275	18.0205	21.0216		15.7545	17.4631	21.0456
Fib Volume %	54.8462	61.9033	59.8278		60.7977	61.1687	58.9226
TC Volume %	28.4263	20.0762	19.1505		23.4478	21.3682	20.0318
TC Density	604260	488796	521603		622629	585775	627136
Fib Density	567693	557984	671707		708059	864072	880001
TMO Volume	44302100	33531400	25249100		43513300	35633600	31022700
Sphericity Fibs	0.735128	0.722982	0.730952		0.737928	0.743346	0.723249
StdDev Fib Sphericity	0.147776	0.142773	0.144203		0.137718	0.129155	0.157873
Sphericity TCs	0.750114	0.758148	0.760517		0.767068	0.712967	0.759236
StdDev TC Sphericity	0.13988	0.139406	0.138201		0.147369	0.140685	0.137348
TMO Sphericity	0.986888	0.985097	0.981831		0.98	0.98	0.97
NHDF Distance to vessels	14.7	16.43	18.17		16.53	17.69	18.27
TC Distance to Vessels	13.05	14.79	14.79		18.27	20.01	14.79
Fib Aggregate Volume	3674.03	3918.19	3258.31		3904.32	3794.06	3510.14
TC Aggregate Volume	4756.41	4285.98	3469.03		4011.48	3230.43	3948.84
CD31 Volume	1968540	1496950	1691420		2272970	1729510	2305890
Fib Volume	6454470	5142270	4813800		8771550	6058040	6455930
TC Volume	3345300	1667720	1540870		3382910	2116270	2194810
PV Segment Area Ave	671.973	668.818	534.387		483.569	691.017	522.027
PV Segment Area Sum	391760	448108	433923		481152	444586	425826
PV Segment Branch Level	2.07376	2.33881	2.80419		3.22814	2.68777	2.63528
Branching Angle	19.9737	19.3693	20.1456		21.8539	20.7363	23.7416
PV Segment Length Ave	34.8256	36.5685	31.602		28.7998	35.3811	25.2415
PV Segment Length Sum	20303.3	24500.9	25660.8		28655.8	28858.3	25468.7
PV Segment Mean Diameter	6.27647	5.89974	5.47332		5.70535	5.22613	5.51367
PV Segment Straightness	0.906871	0.903809	0.91063		0.901478	0.908459	0.906567
PV Segment Volume Ave	1135.24	1078.67	793.674		756.231	750.325	635.926
PV Network Area Ave	6872.98	8147.41	6689.33		14057.6	13472.3	10138.7
PV Network Area Sum	391760	448108	433922		481152	444586	425826
PV Network Volume Ave	11611.3	13140.2	14787.1		37622.5	18961.2	15277.4
PV Network Volume Sum	661842	722711	644463		752450	625720	641649
PV Network Ave Segments	10.2281	12.1818	11.2308		19.75	14.4545	14.0238
PV Network Sum Segments	583	670	612		695	1137	609
Number of PV Networks	57	55	52		50	33	52
PV Network Length Ave	356.198	445.47	486.955		432.792	674.493	606.398

## Sheet: Suppl. Fig 10d
PC1 Scores of PCA
	Score
Fibroblast Volume	-3.20285
SphericityFibroblasts	-2.85753
Fibroblast Volume %	-2.68378
TC Distance to Vessels	-2.59585
StdDev TC Sphericity	-2.04505
PV Network Area Ave	-1.87098
PV Network Ave Segments	-1.67295
Supply Index	-1.53196
NHDF Distance to vessels	-1.49387
Fibroblast Density	-1.4774
TC Volume	-1.46718
PV Network Length Ave	-1.44321
TMO Volume	-1.32659
TC Density	-1.20674
PV Branching Angle	-1.10598
TC Aggregate Volume	-0.831693
PV Network Volume Ave	-0.753321
TMO Sphericity	-0.412975
PV Network Sum Segments	-0.374881
PV BranchBranch Level	-0.0319649
TC Volume %	0.145948
PV BranchLength Sum	0.353144
PV BranchMean Diameter	0.382335
PV Network Area Sum	0.573877
PV BranchArea Sum	0.573878
PV Network Volume Sum	0.654865
PV BranchVolume Ave	0.895442
PV BranchArea Ave	1.01641
PV BranchStraightness	1.57201
PV BranchLength Ave	1.57781
PV Hetherogeneity Index	2.27503
CD31 Volume	2.96682
Fibroblast Aggregate Volume	3.04274
Number of PV Networks	3.31649
StdDev Fibroblast Sphericity	3.45344
Sphericity TCs	3.6348
CD31 Volume %	3.95172

## Sheet: Suppl. Fig. 10e
PC2 Scores of PCA
	Score
PV BranchMean Diameter	-3.33474
TC Density	-3.03229
PV BranchLength Ave	-2.69616
PV Hetherogeneity Index	-2.30119
PV BranchArea Ave	-2.11693
CD31 Volume	-1.88041
PV BranchVolume Ave	-1.83874
CD31 Volume %	-1.72741
PV Network Volume Ave	-1.42802
TC Distance to Vessels	-1.20909
SphericityFibroblasts	-1.18179
Fibroblast Density	-1.10211
Supply Index	-1.07312
Fibroblast Volume %	-0.975232
PV Network Area Ave	-0.817911
Fibroblast Volume	-0.747871
PV Network Volume Sum	-0.586514
NHDF Distance to vessels	-0.0734946
Fibroblast Aggregate Volume	-0.0594237
StdDev TC Sphericity	-0.0449635
StdDev Fibroblast Sphericity	0.107436
TMO Sphericity	0.181013
TMO Volume	0.717636
Sphericity TCs	1.0937
PV BranchBranch Level	1.12489
TC Aggregate Volume	1.16697
PV Branching Angle	1.27268
PV BranchArea Sum	1.27839
PV Network Area Sum	1.27839
PV Network Length Ave	1.39609
Number of PV Networks	1.67237
TC Volume	1.74766
PV Network Ave Segments	1.77528
TC Volume %	2.83997
PV Network Sum Segments	3.46782
PV BranchStraightness	3.50353
PV BranchLength Sum	3.60358

## Sheet: Suppl. Fig. 10f
VTS Volume / µm3
231-DsRed	231-Snai1	231-Twist1	NHDF-DsRed	NHDF-Snai1	NHDF-Twist1
43513300	28950000	29317100	39302100	24136700	35639000
35633600	36338700	30401100	33531400	25057600	36973100
31022700	24845600	35828000	30249100	27044700	31215300

## Sheet: Suppl. Fig. 10g
% CD31+ Vol in VTS
NHDF-DsRed	NHDF-Snai1	NHDF-Twist1	231-DsRed	231-Snai1	231-Twist1
16.73	38.58	21.53	15.75	23.14	11.82
18.02	39.18	20.08	17.46	24.41	13.42
21.02	30.83	12.39	21.05	25.48	13.93

## Sheet: Suppl. Fig. 10h
PV Heterogeneity index in VTS
NHDF-DsRed	NHDF-Snai1	NHDF-Twist1	231-DsRed	231-Snai1	231-Twist1
2.84367	3.0868	2.58363	2.81072	1.85859	2.12792
2.88328	3.91757	2.60996	3.14335	3.6623	2.01268
3.36346	3.39218	1.9825	2.94639	6.62596	2.36768
